# Supplementary material for: Epigenetic signatures in surrogate tissues are able to assess cancer risk and indicate the efficacy of preventive measures
Source: Commun Med (Lond). 2025 Apr 2;5:97. doi: 10.1038/s43856-025-00779-w (PMC11965489; doi:10.1038/s43856-025-00779-w)
Supplement: Supplementary file 3 — Supplementary Data 1 [file 43856_2025_779_MOESM3_ESM.xlsx]

## Sheet: Sheet 1 - table_S1
table_S1
series_accession	sample_accession	type	tissue	tissue_subtype
GSE85731	GSM2283298	WGBS	epithelial	colonic_epithelial
GSE85731	GSM2283299	WGBS	epithelial	colonic_epithelial
GSE85731	GSM2283300	WGBS	epithelial	colonic_epithelial
GSE85731	GSM2283301	WGBS	epithelial	colonic_epithelial
GSE85731	GSM2283302	WGBS	epithelial	colonic_epithelial
GSE85731	GSM2283303	WGBS	epithelial	colonic_epithelial
GSE85731	GSM2283304	WGBS	epithelial	colonic_epithelial
GSE85731	GSM2283305	WGBS	epithelial	colonic_epithelial
GSE85731	GSM2283306	WGBS	epithelial	colonic_epithelial
GSE85731	GSM2283307	WGBS	epithelial	colonic_epithelial
GSE85731	GSM2283308	WGBS	epithelial	colonic_epithelial
GSE85731	GSM2283309	WGBS	epithelial	colonic_epithelial
GSE85731	GSM2283310	WGBS	epithelial	colonic_epithelial
GSE85731	GSM2283311	WGBS	epithelial	colonic_epithelial
GSE85731	GSM2283312	WGBS	epithelial	colonic_epithelial
GSE67386	GSM1646785	WGBS	epithelial	breast_basal
GSE67386	GSM1646787	WGBS	epithelial	breast_basal
GSE67386	GSM1646788	WGBS	epithelial	breast_mature_luminal
GSE67386	GSM1646789	WGBS	epithelial	breast_mature_luminal
GSE67386	GSM1646790	WGBS	epithelial	breast_luminal_progenitor
GSE67386	GSM1646791	WGBS	epithelial	breast_basal
GSE67386	GSM1646793	WGBS	epithelial	breast_basal
GSE67386	GSM1646794	WGBS	epithelial	breast_mature_luminal
GSE67386	GSM1646795	WGBS	epithelial	breast_mature_luminal
GSE67386	GSM1646796	WGBS	epithelial	breast_luminal_progenitor
GSE54149	GSM1308906	RRBS	epithelial	breast_basal
GSE54149	GSM1308907	RRBS	epithelial	breast_luminal_progenitor
GSE54149	GSM1308908	RRBS	epithelial	breast_mature_luminal
GSE54149	GSM1308909	RRBS	epithelial	breast_basal
GSE54149	GSM1308910	RRBS	epithelial	breast_luminal_progenitor
GSE54149	GSM1308911	RRBS	epithelial	breast_mature_luminal
GSE54149	GSM1308912	RRBS	epithelial	breast_basal
GSE54149	GSM1308913	RRBS	epithelial	breast_luminal_progenitor
GSE54149	GSM1308914	RRBS	epithelial	breast_mature_luminal
GSE54149	GSM1308915	RRBS	epithelial	breast_basal
GSE54149	GSM1308916	RRBS	epithelial	breast_luminal_progenitor
GSE54149	GSM1308917	RRBS	epithelial	breast_mature_luminal
GSE54149	GSM1308918	RRBS	epithelial	breast_basal
GSE54149	GSM1308919	RRBS	epithelial	breast_luminal_progenitor
GSE54149	GSM1308920	RRBS	epithelial	breast_mature_luminal
GSE54149	GSM1308921	RRBS	epithelial	breast_basal
GSE54149	GSM1308922	RRBS	epithelial	breast_luminal_progenitor
GSE54149	GSM1308923	RRBS	epithelial	breast_mature_luminal
GSE175615	GSM5342492	WGBS	fibroblast	primary_dermal_fibroblast
GSE80672	GSM2132814	RRBS	fibroblast	primary_renal_fibroblasts
GSE80672	GSM2132815	RRBS	fibroblast	primary_renal_fibroblasts
GSE80672	GSM2132816	RRBS	fibroblast	primary_renal_fibroblasts
GSE80672	GSM2132817	RRBS	fibroblast	primary_lung_fibroblasts
GSE80672	GSM2132818	RRBS	fibroblast	primary_lung_fibroblasts
GSE80672	GSM2132819	RRBS	fibroblast	primary_lung_fibroblasts
GSE158944	GSM4816109	WGBS	fat	epididymal_adipose
GSE184410	GSM5588046	array	fat	fat
GSE184410	GSM5588047	array	fat	fat
GSE184410	GSM5588048	array	fat	fat
GSE184410	GSM5588049	array	fat	fat
GSE184410	GSM5587716	array	immune_cells	CD8T
GSE184410	GSM5587717	array	immune_cells	B
GSE184410	GSM5587718	array	immune_cells	CD4T
GSE184410	GSM5587719	array	immune_cells	B
GSE184410	GSM5587720	array	immune_cells	CD8T
GSE184410	GSM5587721	array	immune_cells	CD4T
GSE184410	GSM5587722	array	immune_cells	CD4T
GSE184410	GSM5587723	array	immune_cells	CD8T
GSE184410	GSM5587724	array	immune_cells	B
GSE184410	GSM5587725	array	immune_cells	CD4T
GSE184410	GSM5587726	array	immune_cells	CD8T
GSE184410	GSM5587727	array	immune_cells	B
GSE184410	GSM5587728	array	immune_cells	CD4T
GSE184410	GSM5587729	array	immune_cells	CD8T
GSE184410	GSM5587730	array	immune_cells	CD8T
GSE184410	GSM5587731	array	immune_cells	B
GSE184410	GSM5587732	array	immune_cells	B
GSE184410	GSM5587733	array	immune_cells	NK
GSE184410	GSM5587734	array	immune_cells	NK
GSE184410	GSM5587735	array	immune_cells	CD4T
GSE184410	GSM5587736	array	immune_cells	CD8T
GSE184410	GSM5587737	array	immune_cells	CD4T
GSE184410	GSM5587738	array	immune_cells	B
GSE184410	GSM5587739	array	immune_cells	CD8T
GSE184410	GSM5587740	array	immune_cells	B
GSE184410	GSM5587741	array	immune_cells	NK
GSE184410	GSM5587742	array	immune_cells	NK
GSE184410	GSM5587743	array	immune_cells	CD8T
GSE184410	GSM5587744	array	immune_cells	CD4T
GSE184410	GSM5587745	array	immune_cells	B
GSE184410	GSM5587746	array	immune_cells	CD4T
GSE184410	GSM5587747	array	immune_cells	B
GSE184410	GSM5587748	array	immune_cells	B
GSE184410	GSM5587749	array	immune_cells	CD4T
GSE184410	GSM5587750	array	immune_cells	CD8T
GSE184410	GSM5587751	array	immune_cells	CD4T
GSE184410	GSM5587752	array	immune_cells	B
GSE184410	GSM5587753	array	immune_cells	CD4T
GSE184410	GSM5587754	array	immune_cells	B
GSE184410	GSM5587755	array	immune_cells	CD8T
GSE184410	GSM5587756	array	immune_cells	B
GSE184410	GSM5587757	array	immune_cells	CD4T
GSE184410	GSM5587758	array	immune_cells	CD8T
GSE184410	GSM5587759	array	immune_cells	CD4T
GSE184410	GSM5587760	array	immune_cells	B
GSE184410	GSM5587761	array	immune_cells	CD8T
GSE184410	GSM5587762	array	immune_cells	MDSC
GSE184410	GSM5587763	array	immune_cells	MDSC
GSE184410	GSM5587764	array	immune_cells	MDSC
GSE184410	GSM5587765	array	immune_cells	MDSC
GSE184410	GSM5587766	array	immune_cells	Mono
GSE184410	GSM5587767	array	immune_cells	Mono
GSE184410	GSM5587768	array	immune_cells	Mono
GSE184410	GSM5587769	array	immune_cells	Mono
GSE184410	GSM5587770	array	immune_cells	Mono
GSE184410	GSM5587771	array	immune_cells	Mono
GSE184410	GSM5587772	array	immune_cells	Mono
GSE184410	GSM5587773	array	immune_cells	Mono
GSE184410	GSM5587774	array	immune_cells	Mono
GSE184410	GSM5587775	array	immune_cells	Mono
GSE184410	GSM5587776	array	immune_cells	Mono
GSE184410	GSM5587777	array	immune_cells	Mono
GSE184410	GSM5587778	array	immune_cells	Mono
GSE184410	GSM5587779	array	immune_cells	Mono
GSE184410	GSM5587780	array	immune_cells	Neutro
GSE184410	GSM5587781	array	immune_cells	Neutro
GSE184410	GSM5587782	array	immune_cells	Neutro
GSE184410	GSM5587783	array	immune_cells	Neutro
GSE201923	GSM6081143	array	immune_cells	CD4T
GSE201923	GSM6081144	array	immune_cells	CD4T
GSE201923	GSM6081145	array	immune_cells	CD4T
GSE201923	GSM6081146	array	immune_cells	CD8T
GSE201923	GSM6081147	array	immune_cells	CD8T
GSE201923	GSM6081148	array	immune_cells	CD8T
GSE201923	GSM6081149	array	immune_cells	B
GSE201923	GSM6081150	array	immune_cells	B
GSE201923	GSM6081151	array	immune_cells	B
GSE201923	GSM6081152	array	immune_cells	Mono
GSE201923	GSM6081153	array	immune_cells	Mono
GSE201923	GSM6081154	array	immune_cells	Mono
GSE201923	GSM6081155	array	immune_cells	Neutro
GSE201923	GSM6081156	array	immune_cells	Neutro
GSE201923	GSM6081157	array	immune_cells	Neutro
GSE200527	GSM6035452	array	immune_cells	whole_blood
GSE200527	GSM6035453	array	immune_cells	whole_blood
GSE200527	GSM6035454	array	immune_cells	whole_blood
GSE200527	GSM6035455	array	immune_cells	whole_blood
GSE200527	GSM6035456	array	immune_cells	whole_blood
GSE200527	GSM6035457	array	immune_cells	whole_blood
GSE200527	GSM6035458	array	immune_cells	whole_blood
GSE200527	GSM6035459	array	immune_cells	whole_blood
GSE200527	GSM6035460	array	immune_cells	whole_blood
GSE200527	GSM6035461	array	immune_cells	whole_blood
GSE200527	GSM6035462	array	immune_cells	whole_blood
GSE200527	GSM6035463	array	immune_cells	whole_blood
GSE200527	GSM6035464	array	immune_cells	whole_blood
GSE200527	GSM6035465	array	immune_cells	whole_blood
GSE200527	GSM6035466	array	immune_cells	whole_blood
GSE200527	GSM6035467	array	immune_cells	whole_blood
GSE200527	GSM6035468	array	immune_cells	whole_blood
GSE200527	GSM6035469	array	immune_cells	whole_blood
GSE200527	GSM6035470	array	immune_cells	whole_blood
GSE200527	GSM6035471	array	immune_cells	whole_blood
GSE200527	GSM6035472	array	immune_cells	whole_blood
GSE200527	GSM6035473	array	immune_cells	whole_blood
GSE200527	GSM6035474	array	immune_cells	whole_blood
GSE200527	GSM6035475	array	immune_cells	whole_blood
GSE200527	GSM6035476	array	immune_cells	whole_blood
GSE200527	GSM6035477	array	immune_cells	whole_blood
GSE200527	GSM6035478	array	immune_cells	whole_blood
GSE200527	GSM6035479	array	immune_cells	whole_blood
GSE200527	GSM6035480	array	immune_cells	whole_blood
GSE200527	GSM6035481	array	immune_cells	whole_blood
GSE200527	GSM6035482	array	immune_cells	whole_blood
GSE200527	GSM6035483	array	immune_cells	whole_blood
GSE200527	GSM6035484	array	immune_cells	whole_blood
GSE200527	GSM6035485	array	immune_cells	whole_blood
GSE200527	GSM6035486	array	immune_cells	whole_blood
