# Supplementary material for: Epigenetic signatures in surrogate tissues are able to assess cancer risk and indicate the efficacy of preventive measures
Source: Commun Med (Lond). 2025 Apr 2;5:97. doi: 10.1038/s43856-025-00779-w (PMC11965489; doi:10.1038/s43856-025-00779-w)
Supplement: Supplementary file 4 — Supplementary Data 2 [file 43856_2025_779_MOESM4_ESM.csv]

sample_id	dataset	mpa_dmba	mifepristone	tissue_type	event	time_to_event	tumour_status	carcinogen_signature	pcgtMean	prbsMean	granulocyte_lymphocyte_ratio	EpiFibIc_Epi	EpiFibIc_Fib	EpiFibIc_IC	EpiFibFatIc_Epi	EpiFibFatIc_Fib	EpiFibFatIc_Fat	EpiFibFatIc_IC	EpiFibFatIc_basal	EpiFibFatIc_luminal_progenitor	EpiFibFatIc_mature_luminal	EpiFibIc_B	EpiFibIc_NK	EpiFibIc_CD4T	EpiFibIc_CD8T	EpiFibIc_Mono	EpiFibIc_Neutro	EpiFibIc_MDSC	EpiFibFatIc_B	EpiFibFatIc_NK	EpiFibFatIc_CD4T	EpiFibFatIc_CD8T	EpiFibFatIc_Mono	EpiFibFatIc_Neutro	EpiFibFatIc_MDSC
mouse001	discovery_set	P/D-	MIF-	Adipose tissue	NA	NA	NA	-1.34002311153376	0.0587681075188987	0.506641041784535	1.08283920105246	0.362332381414657	0.342075761323006	0.295591857262338	0	0.0924236859485221	0.900722542020515	0.00685377203096294	0	0	0	0.0073132302699879	0.105858861042853	0.0287456607214854	0	0	0.000400430727192754	0.153273674500818	0.000169568991326951	0.00245450773835489	0.000666514319065342	0	0	9.28462963692582e-06	0.00355389635257884
mouse002	discovery_set	P/D-	MIF-	Adipose tissue	NA	NA	NA	-1.45418454050937	0.0638187630650847	0.511208830237793	1.03878351913152	0.364224576062195	0.337572584280149	0.298202839657655	0	0.0728778139732837	0.927122186026716	0	0	0	0	0.00874343817334101	0.11280866277927	0.0247129815632045	0	0	0	0.15193775714184	0	0	0	0	0	0	0
mouse003	discovery_set	P/D-	MIF-	Adipose tissue	NA	NA	NA	-1.37127553241656	0.0628776207332053	0.505944108308007	1.05711049434881	0.353883571486247	0.341360474357664	0.304755954156088	0	0.0835075603143693	0.902533151570933	0.0139592881146974	0	0	0	0.010210144695082	0.109898927018808	0.0280385144237036	0	0	0.00867349964559908	0.147934868372895	0.000467673722359502	0.00503389930477262	0.00128429878337377	0	0	0.000397287990158944	0.00677612831403258
mouse004	discovery_set	P/D-	MIF-	Adipose tissue	NA	NA	NA	-1.40476574684062	0.0642303685962768	0.517332465202252	0.994414275185955	0.347790571418837	0.338764198310755	0.313445230270408	0.0341187344171442	0.125635102394293	0.779010902683258	0.0612352605053055	0.0209745679600758	0.0131441664570684	0	0.00902280529978029	0.119145362357308	0.0289933780509535	0	0	0.000280551165490189	0.156003133396876	0.00176271252411161	0.0232764661808847	0.00566420186501896	0	0	5.48090130101453e-05	0.0304770709222801
mouse005	discovery_set	P/D-	MIF-	Adipose tissue	NA	NA	NA	-1.40948233675062	0.0611860596404299	0.510354091938212	1.09085940184118	0.357581774771453	0.332035240450182	0.310382984778366	0.0109705739978418	0.0976839459069437	0.849494065106979	0.0418514149882356	0.00639214946584832	0.00457842453199345	0	0.00485380271420536	0.117140434258846	0.0264533269832086	0	0	0.00219735167271783	0.159738069149388	0.000654476957905045	0.0157949796428751	0.00356691319978222	0	0	0.000296286462982739	0.0215387587246905
mouse006	discovery_set	P/D-	MIF-	Adipose tissue	NA	NA	NA	-1.21104656265186	0.0660502396051345	0.512650553569644	0.992266462839451	0.344532074392678	0.325141485017644	0.330326440589678	0.0133982690346217	0.0968038421464568	0.812796179631876	0.0770017091870449	0.00780859891453737	0.00558967012008438	0	0.0142545474527866	0.123897826609411	0.0276519732733915	0	0	0	0.164522093254089	0.00332284789432235	0.0288815645409855	0.00644589394855776	0	0	0	0.0383514028031793
mouse007	discovery_set	P/D-	MIF-	Adipose tissue	NA	NA	NA	-1.76170372679583	0.0634557327771224	0.512112278947212	1.03152101285166	0.348834648122141	0.323714142256277	0.327451209621583	0	0.0586597263650711	0.90620374413622	0.0351365294987087	0	0	0	0.0094323085545452	0.121833261827659	0.0299196733588573	0	0	0.00270726143638835	0.163558704444133	0.00101211593675498	0.0130730865312072	0.00321047366653529	0	0	0.00029049754139038	0.0175503558228208
mouse008	discovery_set	P/D-	MIF-	Adipose tissue	NA	NA	NA	-1.89186645216556	0.0617680634627501	0.511575837163666	0.989931567986991	0.357530856538562	0.338674861098768	0.30379428236267	0	0.0789226645320437	0.911422764122172	0.009654571345784	0	0	0	0.0109228214545597	0.109882433506389	0.0318604382970298	0	0	0.00532594300520293	0.145802646099489	0.000347126872204969	0.00349205977704786	0.00101252358093893	0	0	0.000169258276776671	0.00463360283881558
mouse009	discovery_set	P/D-	MIF-	Adipose tissue	NA	NA	NA	-2.01086626680985	0.0579279189254482	0.518346600304624	0.994209899588202	0.338720047119605	0.317435420856035	0.34384453202436	0	0.0943569644034414	0.817706594013087	0.0879364415834719	0	0	0	0.0146130176402496	0.127099389013568	0.0307090280684562	0	0	4.31131397396209e-05	0.171379984162346	0.00373720287047932	0.0325050043154236	0.00785367339398516	0	0	1.10259601101484e-05	0.0438295350434737
mouse001	discovery_set	P/D-	MIF-	Breast	NA	NA	NA	-1.14335935081023	0.0762816861318863	0.571205597498697	0.233667436767001	0.172646738087031	0.0958163405809558	0.731536921332013	0.0746740053816328	0.0235482413862735	0.198787505253875	0.702990247978219	0.0332208058890099	0.0414531994926229	0	0.178499189213243	0.105862708435493	0.253959164146847	0.0546563481043712	0	0	0.138559511432058	0.171533637783372	0.101731641267273	0.244048947597692	0.0525235003005915	0	0	0.13315252102929
mouse002	discovery_set	P/D-	MIF-	Breast	NA	NA	NA	-0.726973371095636	0.0773790080256286	0.558515205426213	0.419161418712499	0.26943640688094	0.108884954726165	0.621678638392895	0.146866940492067	0.0196233939836407	0.273399053493081	0.56011061203121	0.0722926169594229	0.0745743235326446	0	0.109065976421606	0.133193416493986	0.195801161856886	0	0	0	0.183618083620416	0.0982646129891307	0.120002588835658	0.176409967837389	0	0	0	0.165433442369032
mouse003	discovery_set	P/D-	MIF-	Breast	NA	NA	NA	1.11121354685138	0.0608345958901366	0.49081114980132	0.872744650328431	0.561675785296817	0.200604170104128	0.237720044599054	0.350015442276085	0.0377057281948671	0.570033061403776	0.0422457681252718	0.170037892598693	0.112406230120498	0.0675713195568935	0	0.0966960665360432	0.0302406434726408	0	0	0	0.11078333459037	0	0.017184077229993	0.00537413331828594	0	0	0	0.0196875575769928
mouse004	discovery_set	P/D-	MIF-	Breast	NA	NA	NA	0.638693538802443	0.0589093237588715	0.500754190818505	0.881777983793966	0.503091592906635	0.224094777910727	0.272813629182638	0.283403543551307	0.0334870364804603	0.622343037469929	0.0607663824983037	0.157903425951468	0.113300493641088	0.0121996239587512	0.00174389854027753	0.109089940233613	0.0341426842443043	0	0	0.000259669584511339	0.127577436579932	0.00038843516012829	0.0242986431976056	0.00760492581152995	0	0	5.78386840234734e-05	0.0284165396450163
mouse005	discovery_set	P/D-	MIF-	Breast	NA	NA	NA	0.776672125638545	0.0600509234780966	0.497831634368319	0.798037438815375	0.536852252543202	0.21928520297129	0.243862544485508	0.320198579568812	0.0519052325339559	0.58698875394963	0.0409074339476017	0.170429024259564	0.106916904897502	0.0428526504117459	0.00150688176334396	0.0993369832187275	0.0347832021863271	0	0	0	0.10823547731711	0.000252776277434855	0.0166635720468979	0.00583480972416331	0	0	0	0.0181562758991056
mouse006	discovery_set	P/D-	MIF-	Breast	NA	NA	NA	1.49443119857418	0.0658753606040727	0.500510179655327	0.707216325268394	0.576654889333148	0.140730983059557	0.282614127607295	0.416208042242077	0.0261470581515353	0.415868740924665	0.141776158681722	0.18826392774814	0.131489801026782	0.0964543134671553	0.0105063250650009	0.111858507151799	0.0431760681508581	0	0	0	0.117073227239637	0.00527060137505624	0.0561149210555061	0.0216596995388525	0	0	0	0.0587309367123077
mouse007	discovery_set	P/D-	MIF-	Breast	NA	NA	NA	-0.898390841929106	0.0582017881738498	0.504381937825989	0.946514757381287	0.466743458743546	0.240741385271122	0.292515155985332	0.218189993549852	0.0379249282537361	0.676465951220344	0.0674191269760685	0.117246049426697	0.0783022223687229	0.022641721754432	0.00432191614715904	0.119292720477386	0.0266617252042567	0	0	0	0.142238794156531	0.000996118688358994	0.0274946815733158	0.0061450157373622	0	0	0	0.0327833109770314
mouse008	discovery_set	P/D-	MIF-	Breast	NA	NA	NA	-0.409635282898019	0.0599961640388448	0.498050715344262	0.937826582278587	0.508647238614873	0.239436197494321	0.251916563890806	0.267873276627113	0.0388731081660975	0.667632401455132	0.025621213751658	0.145787070803327	0.0887798944323112	0.0333063113914746	0.000531864700283481	0.104726289063108	0.0247413860275173	0	0	0	0.121917024099897	5.40933829933916e-05	0.0106512037003921	0.00251632655722501	0	0	0	0.0123995901110475
mouse009	discovery_set	P/D-	MIF-	Breast	NA	NA	NA	-0.842651609950364	0.0710488545369275	0.521182580261906	0.677121872433092	0.395941428974083	0.188376874370763	0.415681696655154	0.180687075593406	0.0155476092063266	0.557290146915972	0.246475168284295	0.0985508284977637	0.082136247095642	0	0.0325304212682151	0.158017610808486	0.0573061659322381	0	0	0	0.167827498646215	0.0192886555288817	0.0936952902408264	0.0339792370112311	0	0	0	0.0995119855033563
mouse001	discovery_set	P/D-	MIF-	Cervix	NA	NA	NA	1.0564281015864	0.0584518250329259	0.479947378420313	0.832388716180121	0.483392179157658	0.217070026704959	0.299537794137383	0.261567059745343	0.103509364556647	0.486210764058618	0.148712811639391	0.168807967482278	0.0727228772080021	0.020036215055063	0	0.135010005724147	0.0284584720570376	0	0	0.00251743043707938	0.133551885919119	0	0.0670289958184027	0.0141288995158389	0	0	0.00124983947178615	0.0663050768333638
mouse002	discovery_set	P/D-	MIF-	Cervix	NA	NA	NA	0.199318699025742	0.0614767916360069	0.4865296645873	0.954383689322963	0.450938432795418	0.284749470444078	0.264312096760504	0.188126737815923	0.131252927960105	0.600591811414783	0.0800285228091883	0.125961655083365	0.0621650827325584	0	0	0.112986426106407	0.0222542117501579	0	0	0	0.129071458903939	0	0.0342100754736868	0.0067381391713667	0	0	0	0.0390803081641347
mouse003	discovery_set	P/D-	MIF-	Cervix	NA	NA	NA	0.433644516581865	0.0569451125230492	0.486311174510977	0.945639257912373	0.47256994004588	0.257554692018647	0.269875367935472	0.222352331738792	0.115550970885049	0.56840961775315	0.0936870796230084	0.139561811943117	0.0827905197956748	0	0	0.115764320269303	0.0229434935445709	0	0	0	0.131167554121599	0	0.0401875175698391	0.00796482066141783	0	0	0	0.0455347413917514
mouse004	discovery_set	P/D-	MIF-	Cervix	NA	NA	NA	0.768795217528355	0.0665458456793649	0.480380302376298	0.918796937471158	0.453980706480232	0.253820427050924	0.292198866468844	0.20787255918188	0.115319526784909	0.54853575000416	0.128272164029051	0.133201089475301	0.0721588797270895	0.00251258997948991	0	0.126199746598253	0.0260825823770801	0	0	0	0.139916537493511	0	0.0554003333130719	0.0114499735245578	0	0	0	0.0614218571914213
mouse005	discovery_set	P/D-	MIF-	Cervix	NA	NA	NA	1.24768032109202	0.0731973114683252	0.483677271098418	0.942928959154805	0.473647324301366	0.228485969290434	0.2978667064082	0.23500773031926	0.0946668848469104	0.526701375836652	0.143624008997178	0.133437176300464	0.0866409101553452	0.0149296438634503	0	0.131335167728178	0.0219729112958616	0	0	0	0.14455862738416	0	0.0633265917459999	0.0105947980816836	0	0	0	0.0697026191694942
mouse006	discovery_set	P/D-	MIF-	Cervix	NA	NA	NA	0.0314633923513116	0.0675053415469393	0.490946702845717	0.997321929115446	0.437466346417952	0.284700580887209	0.277833072694839	0.167688551755416	0.129658238765867	0.613780414461447	0.0888727950172697	0.104470018682713	0.0632185330727036	0	0	0.122279311863848	0.0168234880627929	0	0	0	0.138730272768198	0	0.0391145089845542	0.00538147021727068	0	0	0	0.0443768158154448
mouse007	discovery_set	P/D-	MIF-	Cervix	NA	NA	NA	0.338099779394008	0.0746336661340256	0.484781408988739	0.985442886387212	0.495631032099787	0.255639584577062	0.248729383323151	0.22664520554946	0.101145490475677	0.607158665248606	0.0650506387262563	0.12696233187271	0.076979928801185	0.0227029448755654	0	0.109328570024973	0.0159479539327359	0	0	0	0.123452859365442	0	0.0285928956849981	0.00417089680294648	0	0	0	0.0322868462383118
mouse008	discovery_set	P/D-	MIF-	Cervix	NA	NA	NA	-0.340161360625203	0.064303074777715	0.508131561076974	1.09323704583124	0.404689434109115	0.209838337368876	0.385472228522009	0.192653614962831	0.117889481523025	0.43152661411233	0.257930289401815	0.122382354893455	0.0556217329572692	0.0146495271121066	0	0.162609508962293	0.0215417458082508	0	0	0.0434345772888835	0.157886396462582	0	0.108806587356361	0.0144141868581467	0	0	0.0290632949956538	0.105646220191653
mouse009	discovery_set	P/D-	MIF-	Cervix	NA	NA	NA	0.679980295002527	0.0896711971074815	0.490728798028448	0.916474152603171	0.502588315730061	0.23152370056447	0.265887983705469	0.262863962690591	0.100472690126675	0.533393480053337	0.103269867129397	0.146731518264819	0.0769327766894722	0.0391996677362996	0	0.119513270644859	0.0192248299156474	0	0	0	0.127149883144963	0	0.0464184932605523	0.00746684977375048	0	0	0	0.0493845240950938
mouse001	discovery_set	P/D-	MIF-	Kidney	NA	NA	NA	-0.394893869318069	0.0534140960204447	0.509662297785815	0.79801541117251	0.47719950977972	0.280207041598163	0.242593448622117	0.18903478103067	0.104141569227943	0.706823649741387	0	0.091874461250509	0.0572880923060302	0.0398722274741306	0.0168048492743123	0.110493229317314	0.00762481868427506	0	0	0	0.107670551346215	0	0	0	0	0	0	0
mouse002	discovery_set	P/D-	MIF-	Kidney	NA	NA	NA	-0.20976709430533	0.0601633979678557	0.510566899675332	0.788931411778176	0.493347340483234	0.274120762914494	0.232531896602272	0.202441438935042	0.0947109781116738	0.702847582953284	0	0.0963485309700798	0.059537873973313	0.0465550339916494	0.0158757163841748	0.105472660136341	0.00863530819277282	0	0	0	0.102548211888984	0	0	0	0	0	0	0
mouse003	discovery_set	P/D-	MIF-	Kidney	NA	NA	NA	-0.322620957992997	0.0574433259814872	0.510212021930858	0.800214647511078	0.48586096057448	0.279398934124006	0.234740105301514	0.202224370332988	0.106133241963983	0.691642387703029	0	0.0956649168360329	0.0546322242411173	0.0519272292558376	0.0153990367766402	0.106960535749105	0.00803604758881099	0	0	0	0.104344485186958	0	0	0	0	0	0	0
mouse004	discovery_set	P/D-	MIF-	Kidney	NA	NA	NA	-0.896818985531507	0.0560820705761524	0.510855545870171	0.858440743664588	0.466407796514522	0.289341090919032	0.244251112566446	0.166043417028798	0.10826048747775	0.725696095493453	0	0.0813065906056487	0.0597501418542132	0.0249866845689358	0.0146236963277886	0.113154475291958	0.00364980820640462	0	0	0	0.112823132740295	0	0	0	0	0	0	0
mouse005	discovery_set	P/D-	MIF-	Kidney	NA	NA	NA	-0.727743672834162	0.0563564696419139	0.508130404756784	0.837982080788143	0.471256419347761	0.285796689608787	0.242946891043451	0.161313548424678	0.100254304655656	0.738432146919666	0	0.0805036938618934	0.0561495960816923	0.0246602584810919	0.0153454364925184	0.110758733842773	0.0060771461110981	0	0	0	0.110765574597062	0	0	0	0	0	0	0
mouse006	discovery_set	P/D-	MIF-	Kidney	NA	NA	NA	-0.62294970192282	0.0561349928843192	0.505731969273797	0.841793328908127	0.468985043703375	0.291387189201729	0.239627767094896	0.150150058475413	0.104123526986287	0.7457264145383	0	0.0749856063347233	0.0516392555067935	0.0235251966338957	0.0131936071817302	0.112099496106905	0.00481257324617702	0	0	0	0.109522090560084	0	0	0	0	0	0	0
mouse007	discovery_set	P/D-	MIF-	Kidney	NA	NA	NA	-0.909102276918955	0.0556875834035192	0.507832826191758	0.771549256970617	0.48976622803353	0.276166312620427	0.234067459346043	0.209136738441332	0.0993948989718165	0.691468362586852	0	0.098906901111323	0.0586543408894162	0.0515754964405923	0.0152588369098781	0.106616885021624	0.0102501325571864	0	0	0	0.101941604857355	0	0	0	0	0	0	0
mouse008	discovery_set	P/D-	MIF-	Kidney	NA	NA	NA	-0.914680608658465	0.0568363954047409	0.511276432421938	0.758812030433524	0.487524303657873	0.27246006504355	0.240015631298578	0.207517927559364	0.0954531296219398	0.697028942818696	0	0.0967267952987012	0.0608787087942684	0.0499124234663945	0.0170600114620532	0.107805682877721	0.0115989347084006	0	0	0	0.103551002250403	0	0	0	0	0	0	0
mouse009	discovery_set	P/D-	MIF-	Kidney	NA	NA	NA	-1.47332158291453	0.0393152714898665	0.520610222104495	0.780327901729994	0.485001449764585	0.278365824090405	0.23663272614501	0.208008449262849	0.122180452656352	0.66611238798296	0.00369871009783958	0.0973950877660908	0.0501019938656979	0.0605113676310598	0.013527183736334	0.11087151247354	0.00851655266931751	0	0	0	0.103717477265819	0.000211437918566889	0.00173298761092465	0.000133118778074186	0	0	0	0.00162116579027386
mouse001	discovery_set	P/D-	MIF-	Liver	NA	NA	NA	-0.542370303943838	0.0701451771693831	0.529325800056623	0.814661564875127	0.477699581426991	0.195213653547672	0.327086765025336	0.241264392887164	0.0443157470863465	0.604611694567391	0.109808165459098	0.0869101130671873	0.0518211751639844	0.102533104655992	0	0.137167733707233	0.0430789697863988	0	0	0	0.146840061531705	0	0.0460493630716199	0.0144622869156628	0	0	0	0.0492965154718157
mouse002	discovery_set	P/D-	MIF-	Liver	NA	NA	NA	-0.58411942811133	0.0710813288518741	0.531183358482896	0.788425447589886	0.483964097501931	0.193559470672894	0.322476431825175	0.244751204832054	0.042668380827277	0.616388995402464	0.0961914189382045	0.0909345001524975	0.059140792976638	0.0946759117029187	0	0.137423689482347	0.0428893519473361	0	0	0	0.142163390395492	0	0.0409920799861635	0.0127934546962208	0	0	0	0.0424058842558202
mouse003	discovery_set	P/D-	MIF-	Liver	NA	NA	NA	-0.482559533654998	0.0714094907953948	0.528746173331136	0.829366950329396	0.481353774880125	0.198246624089092	0.320399601030783	0.239152641284494	0.0463789095055655	0.612794004124547	0.101674445085394	0.0875752635907707	0.0504250605644724	0.101152317129251	0	0.133079808058783	0.0420625279132823	0	0	0	0.145257265058718	0	0.0422310626883318	0.0133479697562451	0	0	0	0.0460954126408172
mouse004	discovery_set	P/D-	MIF-	Liver	NA	NA	NA	-0.677883022283197	0.0725270984623205	0.531975322084696	0.758848261881941	0.478881748874301	0.193714153780987	0.327404097344711	0.236301659626822	0.0349022552998767	0.622894024056871	0.10590206101643	0.0842412732589072	0.0512866341165205	0.100773752251395	0	0.144124840499368	0.0420220286992257	0	0	0	0.141257228146118	0	0.0466185908372348	0.0135924366354343	0	0	0	0.0456910335437607
mouse005	discovery_set	P/D-	MIF-	Liver	NA	NA	NA	-0.679076435107959	0.0721230057832568	0.531209458489737	0.840737121497743	0.477028139243788	0.188900726430914	0.334071134325299	0.237846844247408	0.0355442265557767	0.618967522220359	0.107641406976457	0.0842473096375678	0.0633319417780358	0.090267592831804	0	0.139873780009716	0.0416139133842636	0	0	0	0.152583440931319	0	0.0450688758541478	0.0134084622292353	0	0	0	0.0491640688930738
mouse006	discovery_set	P/D-	MIF-	Liver	NA	NA	NA	-0.61615586687507	0.0730023869680979	0.530744198297833	0.971607537042993	0.476012701111714	0.193331882100617	0.330655416787669	0.283527970368253	0.0591242888101797	0.538375103844489	0.118972636977078	0.101059545034729	0.0868908129636807	0.0955776123698432	0	0.129864983695421	0.0378435539193133	0	0	0	0.162946879172934	0	0.046726527910326	0.0136164332225536	0	0	0	0.0586296758441982
mouse007	discovery_set	P/D-	MIF-	Liver	NA	NA	NA	-1.70122422944894	0.066788808306635	0.5483722102232	0.861202303557566	0.488502933712145	0.200998914786071	0.310498151501785	0.248575453884398	0.0815319609861143	0.566823557829169	0.103069027300318	0.0873893315346599	0.0557372508797947	0.105448871469944	0	0.128133207810114	0.0386934455355689	0	0	0	0.143671498156102	0	0.0425334741285314	0.0128441853033898	0	0	0	0.047691367868397
mouse008	discovery_set	P/D-	MIF-	Liver	NA	NA	NA	-1.42823570587663	0.0737247741229244	0.530980977744782	0.867185626683638	0.481957162999046	0.204760911801474	0.313281925199481	0.225606597338211	0.0478005873195139	0.64862912843248	0.0779636869097955	0.078900735652343	0.0453219131950967	0.101383948490771	0	0.134861038222667	0.0329219185023743	0	0	0	0.145498968474439	0	0.0335616673500302	0.00819298510424619	0	0	0	0.0362090344555192
mouse009	discovery_set	P/D-	MIF-	Liver	NA	NA	NA	-1.30015891557704	0.0763235445989396	0.52834191856316	0.82906312938828	0.482064197387079	0.194324820665399	0.323610981947522	0.230881096566311	0.0351454186772757	0.639311438346566	0.0946620464098477	0.0792567647656986	0.0581773479256665	0.0934469838749456	0	0.142579330256791	0.0343478499744082	0	0	0	0.146683801716322	0	0.0417070245781773	0.010047365354502	0	0	0	0.0429076564771684
mouse007	discovery_set	P/D-	MIF-	Lung	NA	NA	NA	-1.31022222718175	0.0527325199350782	0.502045750580657	0.949422711256971	0.429271698611936	0.222037331746713	0.34869096964135	0.149402750507288	0.0269443476858694	0.681236407364683	0.142416494442159	0.0764513066148381	0.05873726622856	0.0142141776638903	0.00604916033338918	0.14446697489577	0.0283526999536002	0	0	0	0.169822134458591	0.00247066968750568	0.0590049124256959	0.0115801454207871	0	0	0	0.06936076690817
mouse008	discovery_set	P/D-	MIF-	Lung	NA	NA	NA	-1.25229281716966	0.0532758497365854	0.496971510324046	0.910360665198985	0.44045357002799	0.221977813772041	0.337568616199968	0.155458640624554	0.0251068769592253	0.694222748838184	0.125211733578036	0.0796629175442808	0.0615731276106259	0.0142225954696477	0.00659397155817731	0.14075695417204	0.0293532026312228	0	0	0	0.160864487838528	0.00244585121465957	0.0522098957048928	0.010887757958357	0	0	0	0.0596682287001265
mouse009	discovery_set	P/D-	MIF-	Lung	NA	NA	NA	-1.61482156546195	0.0434397046447551	0.508910873174875	0.922686387965143	0.441179656922308	0.229032874537316	0.329787468540376	0.156205862555395	0.0452388908531711	0.67906288244975	0.119492364141684	0.080313638821484	0.0538663376532448	0.0220258860806664	0.00109192406151741	0.141276805218822	0.0291555872200772	0	0	0	0.158263152039959	0.000395638403579702	0.051189026462097	0.0105639855276659	0	0	0	0.0573437137483417
mouse001	discovery_set	P/D-	MIF-	Lung	NA	NA	NA	-0.404257356098768	0.0557801972692154	0.496401115639105	0.885211334635341	0.440883656821918	0.221271874503983	0.337844468674099	0.176305291541705	0.0321131162209082	0.661623297053222	0.129958295184165	0.0927646973233693	0.0624722780895056	0.0210683161288297	0.00738965923506162	0.136259843192966	0.0355582407396358	0	0	0	0.158636725506435	0.00284257285593428	0.0524149381308998	0.013678153040087	0	0	0	0.0610226311572443
mouse002	discovery_set	P/D-	MIF-	Lung	NA	NA	NA	-0.386660039509166	0.0526443435971161	0.490155837955803	0.916428435367458	0.453099127991373	0.221234422184975	0.325666449823652	0.185094755847555	0.0325782628060657	0.67164810984407	0.110678871502309	0.0942049586893468	0.0633688805149561	0.0275209166432526	0.0027282750133005	0.132523785159908	0.0346819920530667	0	0	0	0.155732397597377	0.000927213717543079	0.0450386676203688	0.0117867951825066	0	0	0	0.0529261949818901
mouse003	discovery_set	P/D-	MIF-	Lung	NA	NA	NA	-0.178218142818066	0.0537067931431345	0.490992573457453	0.902760626564589	0.467245574656061	0.228753443109273	0.304000982234665	0.19754232285513	0.0396727428373885	0.671600360767249	0.0911845735402321	0.101743017504461	0.0685248909971712	0.0272744143534984	0.00401111928730219	0.124105020133594	0.0316522402641176	0	0	0	0.144232602549652	0.00120312835485945	0.0372250880635255	0.00949403521284879	0	0	0	0.0432623219089984
mouse004	discovery_set	P/D-	MIF-	Lung	NA	NA	NA	-0.419944878611377	0.0572144090475427	0.500348298956623	0.864284976433904	0.443977096564615	0.21770711067157	0.338315792763816	0.182306631118141	0.039280116285649	0.639549319609977	0.138863932986233	0.0973009512776579	0.0611697449092185	0.0238359349312643	0.0105924229615958	0.137055887244323	0.0338238343644691	0	0	0	0.156843648193428	0.00434772938113397	0.0562554865860225	0.0138832143488025	0	0	0	0.0643775026702742
mouse005	discovery_set	P/D-	MIF-	Lung	NA	NA	NA	-0.417204698088753	0.0545520413672	0.493165274873046	0.934499175075902	0.461123483342768	0.217963058081735	0.320913458575497	0.192413137764971	0.0311753527066826	0.665932808935913	0.110478700592433	0.100854167324911	0.0616380501628234	0.0299209202772367	0.00340996424643982	0.13080305904521	0.0316766615994827	0	0	0	0.155023773684365	0.00117392527158439	0.0450306822935268	0.0109051095212754	0	0	0	0.0533689835060464
mouse006	discovery_set	P/D-	MIF-	Lung	NA	NA	NA	-0.389495718910986	0.0465632237526889	0.484842130910686	0.926656480328764	0.459331484879661	0.209095444525888	0.33157307059445	0.196826305146682	0.0314825570555759	0.636661975668607	0.135029162129135	0.102917918547974	0.0655421422523194	0.0283662443463884	0.00528080693726074	0.138046684927861	0.0287701674632661	0	0	0	0.159475411266062	0.0021505453830302	0.0562178592100228	0.0117163061521099	0	0	0	0.0649444513839721
mouse001	discovery_set	P/D-	MIF-	Lymph nodes	NA	NA	NA	-1.69392352844823	0.0792263622339895	0.587340302020595	0.103066548121171	0.0805940493986739	0.0553815295628445	0.864024421038482	0.0373717401791689	0.0182831197598454	0.0720018423358133	0.872343297725172	0.0162512565242897	0.0211204836548792	0	0.241160232068558	0.0660065028358345	0.361613639715574	0.114512729962123	0	0	0.0807313164563915	0.243482136616002	0.0666420172313085	0.36509527658112	0.115615265094714	0	0	0.0815086022020279
mouse002	discovery_set	P/D-	MIF-	Lymph nodes	NA	NA	NA	-1.616543783774	0.0805206186598901	0.584708343041588	0.0830855074622968	0.060723129137047	0.0429174990435434	0.89635937181941	0.0240148520570835	0.00884388025590033	0.0682926085048679	0.898848659182148	0.0104775295863579	0.0135373224707257	0	0.287940713486064	0.0597031316940911	0.373020418442253	0.10693371053903	0	0	0.0687613976579719	0.28874035613145	0.059868933777401	0.374056336671999	0.107230677071277	0	0	0.0689523555300213
mouse003	discovery_set	P/D-	MIF-	Lymph nodes	NA	NA	NA	-1.34783870619718	0.0821751795034543	0.57849788963354	0.153566473319725	0.136562458970041	0.0772865372248477	0.786151003805112	0.0649858333449736	0.021084929279477	0.140808271198512	0.773120966177038	0.0279806077721037	0.0370052255728699	0	0.213972449330471	0.0998304840750816	0.323968494650903	0.0437246295939825	0	0	0.104654946154674	0.210425969007159	0.0981758465339081	0.318598887978419	0.0429999169546479	0	0	0.102920345702904
mouse004	discovery_set	P/D-	MIF-	Lymph nodes	NA	NA	NA	-1.41481482647842	0.0861244027933228	0.586413386336928	0.081826277370791	0.066236602202387	0.0529154737674276	0.880847924030185	0.0248431073403068	0.0131953305166715	0.0717758785104588	0.890185683632563	0.0105703982225199	0.0142727091177869	0	0.283966471757244	0.0933594827575609	0.365078770124065	0.0718183557719218	0	0	0.0666248436193933	0.286976765107624	0.094349175056095	0.368948924890115	0.0725796932547507	0	0	0.0673311253239779
mouse005	discovery_set	P/D-	MIF-	Lymph nodes	NA	NA	NA	-1.394146865648	0.0867016230230297	0.588966827546909	0.0814755371923156	0.0537746437727404	0.0474171758623967	0.898808180364863	0.0174266333804811	0.014250524626227	0.065222418475898	0.903100423517394	0.00753926772023718	0.00988736566024389	0	0.249838501924032	0.0675192110497013	0.411882394470173	0.101854216426158	0	0	0.0677138564947979	0.251031601433526	0.0678416478917589	0.413849331827814	0.102340619501433	0	0	0.0680372228628624
mouse006	discovery_set	P/D-	MIF-	Lymph nodes	NA	NA	NA	-1.02062506556068	0.0812057574055813	0.575631072951767	0.202819632848254	0.148819254459716	0.0643299648239431	0.786850780716341	0.0946295013660525	0.0133353915632008	0.115458498673636	0.776576608397111	0.0393233215300787	0.0553061798359738	0	0.246785194227364	0.137067683750174	0.23910215590608	0.0312168462785741	0	0	0.132678900554148	0.243562837875353	0.135277945420163	0.235980119540504	0.0308092375352276	0	0	0.130946468025863
mouse007	discovery_set	P/D-	MIF-	Lymph nodes	NA	NA	NA	-2.2392184889148	0.0834029308246665	0.590152519051554	0.137994476520907	0.0501588943900973	0.0530831319575008	0.896757973652402	0.00287951498179662	0.0109187724260107	0.086722925490878	0.899478787101315	0.00122417608752584	0.00165533889427078	0	0.233776217755491	0.148812436201572	0.336928418767957	0.0684990311790901	0	0	0.108741869748292	0.234485507771296	0.149263941389904	0.337950678285061	0.0687068610403742	0	0	0.10907179861468
mouse008	discovery_set	P/D-	MIF-	Lymph nodes	NA	NA	NA	-1.99641002884064	0.0853467980014332	0.585069309299048	0.154009780637082	0.0946046919186637	0.0858945497219743	0.819500758359362	0.015829503038962	0.0221321497898703	0.156462822038218	0.80557552513295	0.00674654837254589	0.00908295466641607	0	0.212739848427731	0.165051845103281	0.296172516629396	0.0361690764976548	0	0	0.109367471701298	0.209124901186146	0.162247228494855	0.291139853355753	0.035554479353386	0	0	0.107509062742809
mouse009	discovery_set	P/D-	MIF-	Lymph nodes	NA	NA	NA	-1.8097176287103	0.0875710911516561	0.584660915946922	0.178411704041786	0.104130672886117	0.0900527097669979	0.805816617346885	0.0263579565946553	0.0254815850409634	0.155819699608311	0.792340758756071	0.0109775392251294	0.0153804173695259	0	0.238222034996249	0.164954081403358	0.271315155934174	0.00932459149636235	0	0	0.122000753516742	0.234238192534182	0.162195515959166	0.266777889518706	0.00916865418541956	0	0	0.119960506558597
mouse001	discovery_set	P/D-	MIF-	Oviduct	NA	NA	NA	-0.224191213347662	0.0568453001581552	0.483407054250302	1.14072015335533	0.467233773038676	0.347862699572068	0.184903527389255	0.146973185672496	0.153146525966394	0.699880288361109	0	0.100221783097878	0.0404675105782182	0.00628389199640027	0	0.0788145925148698	0.00755985820417481	0	0	0	0.0985290766702109	0	0	0	0	0	0	0
mouse002	discovery_set	P/D-	MIF-	Oviduct	NA	NA	NA	0.639780850421548	0.0580105447816421	0.47632961348438	1.05645306789349	0.524404948468168	0.317642021845362	0.157953029686469	0.216867723128561	0.138084839611335	0.645047437260105	0	0.14002651156985	0.0566403635314471	0.020200848027263	0	0.0689621904490174	0.00784628728992138	0	0	0	0.0811445519475306	0	0	0	0	0	0	0
mouse003	discovery_set	P/D-	MIF-	Oviduct	NA	NA	NA	-0.0805365804313484	0.0572654335236182	0.474639683129134	1.08446721214218	0.454116716803958	0.358631161501912	0.187252121694131	0.125405960260707	0.148222401684772	0.726371638054521	0	0.0877633147162729	0.0355375738452861	0.00210507169914851	0	0.0815732950540925	0.00825883116184061	0	0	0	0.0974199954781975	0	0	0	0	0	0	0
mouse004	discovery_set	P/D-	MIF-	Oviduct	NA	NA	NA	0.0571362049293087	0.0552696471049343	0.474314265478812	1.08300068243319	0.467794182527104	0.350715836412918	0.181489981059978	0.133303598888188	0.149457823962887	0.717238577148924	0	0.0905049987875553	0.0373690211182809	0.00542957898235224	0	0.0796306084729361	0.00749849455163743	0	0	0	0.0943608780354049	0	0	0	0	0	0	0
mouse005	discovery_set	P/D-	MIF-	Oviduct	NA	NA	NA	0.347455795339872	0.0597739333863752	0.48029744560562	1.09518242236095	0.483040224339281	0.343228238148544	0.173731537512175	0.17074737791991	0.148366268166991	0.680886353913099	0	0.112854120712655	0.0505110473917048	0.00738220981555	0	0.0759679073664276	0.00695162062216901	0	0	0	0.0908120095235782	0	0	0	0	0	0	0
mouse006	discovery_set	P/D-	MIF-	Oviduct	NA	NA	NA	-0.170624221441642	0.0593797700448177	0.475784836160799	1.10688659490768	0.434336240159342	0.368437609333802	0.197226150506856	0.101274912220787	0.158217578717437	0.740507509061776	0	0.0724044392422541	0.0274889521314659	0.00138152084706692	0	0.0861510403462285	0.00745919524193685	0	0	0	0.10361591491869	0	0	0	0	0	0	0
mouse007	discovery_set	P/D-	MIF-	Oviduct	NA	NA	NA	-1.21400008613562	0.0580935690840988	0.471707021821915	1.08724527954105	0.432530440944485	0.379170997491159	0.188298561564356	0.0805350981025392	0.15800171609567	0.761463185801791	0	0.0553833457232032	0.025151752379336	0	0	0.0838846777388023	0.00632923406640746	0	0	0	0.0980846497591466	0	0	0	0	0	0	0
mouse009	discovery_set	P/D-	MIF-	Oviduct	NA	NA	NA	-1.07880051405759	0.0583282620523272	0.473796484291859	1.12229867355058	0.418551121596781	0.385300320222048	0.196148558181171	0.0657594114794997	0.162269452855432	0.771971135665069	0	0.0458610814608961	0.0198983300186036	0	0	0.0858515414004601	0.00657115132686313	0	0	0	0.103725865453847	0	0	0	0	0	0	0
mouse001	discovery_set	P/D-	MIF-	PBMCs	NA	NA	NA	-0.955376612789451	0.0886891212645162	0.582481368177542	0.564991225656466	0.00163317969652844	0.00266250029921413	0.995704320004257	0.00385819110823311	0.00346372377042414	0	0.992678085121343	0.00152430390240642	0.00233388720582669	0	0.201028045769194	0.131587033285003	0.283856223963971	0.0197650564455031	0	0.359467960540587	0	0.200417063098607	0.131187102038079	0.282993502381435	0.0197049846932002	0	0.358375432910022	0
mouse006	discovery_set	P/D-	MIF-	PBMCs	NA	NA	NA	-0.736178300555277	0.0835521420818787	0.574918152355397	0.790803775973038	0.027016500165417	0.020128675963993	0.95285482387059	0.0102488156337742	0.00716936955908098	0.0262665159111417	0.956315298896003	0.00371034612855727	0.00653846950521692	0	0.18520684004628	0.163949640363814	0.171530955936824	0.0113947697858302	0	0.34406552038488	0.0767070973529622	0.185879454203716	0.16454505492403	0.17215390349844	0.011436152077525	0	0.345315060304887	0.0769856738874059
mouse007	discovery_set	P/D-	MIF-	PBMCs	NA	NA	NA	-1.91511742256124	0.0863113286462474	0.577941699893842	0.585678595001024	0.0193710051981318	0.0103527612503086	0.97027623355156	0.00761133703089838	0	0.0125065371664569	0.979882125802645	0.00292896116086052	0.00468237587003785	0	0.217759174520217	0.168320562470809	0.225819948487753	0	0	0.334600067655002	0.0237764804177781	0.219915025704441	0.169986963368643	0.228055602643044	0	0	0.337912662652135	0.024011871434383
mouse008	discovery_set	P/D-	MIF-	PBMCs	NA	NA	NA	-2.19986410195884	0.0854809794615609	0.579651056028731	0.239475232306528	0.0221372461915968	0.0115945614445846	0.966268192363819	0.0110885557306491	0.000884522495619346	0.015139322781596	0.972887598992136	0.00410001775698157	0.0069885379736675	0	0.361416191253505	0.209305352527429	0.20885691585936	0	0	0.151591911196333	0.0350978215271917	0.36389206777606	0.21073919589391	0.210287687216768	0	0	0.15263038944668	0.0353382586587176
mouse009	discovery_set	P/D-	MIF-	PBMCs	NA	NA	NA	-2.70528169262498	0.0635535479132169	0.580306581542507	0.230858570997437	0.0203171734247633	0.0125974216733744	0.967085404901862	0.00365188465908171	0	0.0238983661336775	0.972449749207241	0.00134776602371176	0.00230411863536995	0	0.453820936221883	0.209853313699794	0.122025608444809	0	0.00245790209029406	0.118491201585624	0.0604364428594572	0.456338244147888	0.211017353010701	0.122702474597947	0	0.00247153587384039	0.119148462670572	0.0607716789062915
mouse002	discovery_set	P/D-	MIF-	PBMCs	NA	NA	NA	-0.857628863197949	0.0806188706230036	0.576264383727954	0.571691767849744	0.00837104698828023	0.00645144745805781	0.985177505553662	0.0059312375091532	0.00123325013319378	0.0025378342915686	0.990297678066084	0.00226425871510616	0.00366697879404704	0	0.186865624232492	0.225195450628629	0.214765078781905	0	0	0.277762083565618	0.0805892683450188	0.187836803768482	0.226365838248861	0.215881257589083	0	0	0.279205670916373	0.0810081075432854
mouse003	discovery_set	P/D-	MIF-	PBMCs	NA	NA	NA	-1.17235946745907	0.0809656842563332	0.574899987952521	0.642327613357735	0.0482100345965134	0.0320005016242508	0.919789463779236	0.014632691506596	0.00310134110392321	0.05570967310113	0.926556294288351	0.00566670074773262	0.00896599075886336	0	0.186064194842541	0.155385160362197	0.211780791195122	0.00682221848653867	0	0.315259540658584	0.0444775582342526	0.187433056870098	0.156528318753556	0.21333884852839	0.00687240909864339	0	0.317578884336704	0.0448047767009589
mouse004	discovery_set	P/D-	MIF-	PBMCs	NA	NA	NA	-0.745234610089848	0.0840194457399625	0.577019430709961	1.2274776269328	0.00638124908629014	0	0.99361875091371	0.00908125338209478	0.00306749267405867	0	0.987851253943847	0.00346509872582425	0.00561615465627053	0	0.0910913256581573	0.173840450979539	0.181141727715255	0	0	0.469454493299419	0.0780907532613388	0.0905625826727506	0.172831387620638	0.180090283824173	0	0	0.466729527244679	0.0776374725816063
mouse005	discovery_set	P/D-	MIF-	PBMCs	NA	NA	NA	-1.85168061457169	0.0865769933756085	0.5744096104569	0.218917548728764	0.0379000505455115	0.0230771932472356	0.939022756207253	0.020794785260925	0.00230343287155476	0.0344532917983248	0.942448490069195	0.00767153119744313	0.0131232540634819	0	0.543350845266807	0.0972879141703854	0.129735542898991	0	0.121200356266971	0.0474480976040984	0	0.545333092637535	0.0976428390108413	0.13020884286906	0	0.121642518250585	0.0476211973011746	0
mouse001	discovery_set	P/D-	MIF-	Spleen	NA	NA	NA	-1.7103116830532	0.0794615611472139	0.57353865690879	0.203234808771842	0.0609731469494023	0.0656092202583943	0.873417632792203	0	0.0048953962274816	0.123384690094081	0.871719913678437	0	0	0	0.374138651119517	0.201804777748559	0.125980625585168	0.0239672066911301	0	0	0.147526371647828	0.373411413294957	0.201412516571809	0.12573574878398	0.0239206200602041	0	0	0.147239614967487
mouse002	discovery_set	P/D-	MIF-	Spleen	NA	NA	NA	-1.29010839144046	0.0801572425233289	0.559403215748591	0.491221514645053	0.0563053933583143	0.0600451314709222	0.883649475170763	0.00269406003235965	0.0112616981402666	0.0995251826333141	0.88651905919406	0.00104049378592625	0.00165356624643341	0	0.249852762975673	0.278225822852925	0.0644889613081491	0	0	0	0.291081928034017	0.250664140696089	0.279129339913208	0.0646983842730788	0	0	0	0.292027194311683
mouse003	discovery_set	P/D-	MIF-	Spleen	NA	NA	NA	-1.51622654371745	0.0817654100411815	0.571098877744359	0.330871567570144	0.0576477375404385	0.0647000363442424	0.877652226115319	0.00057967656006279	0.0125242765151696	0.104302963030696	0.882593083894072	0.000220122064650674	0.000359554495412116	0	0.329853663815957	0.234126301869647	0.0954767749206324	0	0	0	0.218195485509083	0.331710618076677	0.2354443464497	0.0960142738889252	0	0	0	0.21942384547877
mouse004	discovery_set	P/D-	MIF-	Spleen	NA	NA	NA	-1.14851691084983	0.0769865748036632	0.548881461168157	0.498409925884307	0.0670667959195735	0.0694537117947448	0.863479492285682	0	0.0073085075879298	0.138795417772927	0.853896074639144	0	0	0	0.234777741933902	0.284891256177419	0.0565948649140702	0	0	0	0.28721562926029	0.232172036557961	0.281729360711242	0.0559667408741058	0	0	0	0.284027936495835
mouse007	discovery_set	P/D-	MIF-	Spleen	NA	NA	NA	-2.21601840879136	0.0824428561721844	0.570515123908194	0.326792199201827	0.0627602229365562	0.0570036624717318	0.880236114591712	0	0.00528199791616719	0.123694251136994	0.871023750946839	0	0	0	0.308562742318257	0.258638271957939	0.0962307688781259	0	0	0	0.216804331437391	0.305333390395093	0.255931418905377	0.0952236381525908	0	0	0	0.214535303493779
mouse008	discovery_set	P/D-	MIF-	Spleen	NA	NA	NA	-2.0698331564815	0.0841889433837006	0.567981138948646	0.349738617289175	0.0565352153843473	0.0583141304046813	0.885150654210971	0	0.00763460184309504	0.121772683736511	0.870592714420394	0	0	0	0.281660510107088	0.279244235486178	0.0948893784488503	0	0	0	0.229356530168856	0.277028082024913	0.274651547509579	0.0933287471013481	0	0	0	0.225584337784554
mouse009	discovery_set	P/D-	MIF-	Spleen	NA	NA	NA	-1.70830856418836	0.0809201595017876	0.55056588586336	0.509285137637293	0.0618830475241701	0.0590853099469718	0.879031642528858	0.000129826541841622	0.00984767815791054	0.120073433906574	0.869949061393674	4.86537790259674e-05	8.11727628156551e-05	0	0.213736003362243	0.308485833091813	0.0601940507817624	0	0	0	0.29661575529304	0.211527579344124	0.305298407892817	0.0595720966635831	0	0	0	0.29355097749315
mouse010	discovery_set	P/D+	MIF-	Adipose tissue	NA	NA	NA	-0.513256667245857	0.0679257802066841	0.513635371488142	1.10423732944518	0.355775684799365	0.309906338914649	0.334317976285985	0	0.0351741675891277	0.939649920320479	0.025175912090393	0	0	0	0.00709028726149602	0.119564325754803	0.0322238421882445	0	0	0.00462016042746171	0.17081936065398	0.000533936137009752	0.00900382620100296	0.00242662577453496	0	0	0.000347922519923929	0.0128636014579214
mouse011	discovery_set	P/D+	MIF-	Adipose tissue	NA	NA	NA	-0.474708982490084	0.068714782296874	0.508485298733765	1.05069147128206	0.361291916314052	0.326690497548426	0.312017586137522	0.00314366702185394	0.0793121050372785	0.884531085987845	0.0330131419530227	0.00181952362559461	0.00132414339625933	0	0.00377245834091269	0.110714568574181	0.0376653521760688	0	0	0.0124463653305243	0.147418841715835	0.000399146420758231	0.0117141979522787	0.00398519722395102	0	0	0.00131689252052183	0.0155977078355129
mouse012	discovery_set	P/D+	MIF-	Adipose tissue	NA	NA	NA	-0.458358767173542	0.063680688051755	0.511021741059366	1.07216391954711	0.363622043397824	0.322835387742345	0.313542568859831	0	0.0429470897248267	0.957052910275173	0	0	0	0	0.00869325141791181	0.104500112168157	0.0381182995029977	0	0	0.0174491521646095	0.144781753606155	0	0	0	0	0	0	0
mouse013	discovery_set	P/D+	MIF-	Adipose tissue	NA	NA	NA	-0.718480188330247	0.0670671982514972	0.514514512083612	1.20012672117814	0.349125445571033	0.335608597548607	0.31526595688036	0.0201856779912009	0.116171245699878	0.799958186425352	0.0636848898835697	0.0121125497309893	0.00807312826021159	0	0.000165092716413107	0.112314960119056	0.0308144010001443	0	0	0.00774664526114675	0.1642248577836	3.33493396159421e-05	0.0226880375484815	0.00622462302603469	0	0	0.00156485100803455	0.033174028961403
mouse014	discovery_set	P/D+	MIF-	Adipose tissue	NA	NA	NA	-0.917440206622912	0.059942844143975	0.512431971751157	1.06865024424482	0.359641428274571	0.342692662344204	0.297665909381225	0.0207238526483797	0.116795809746452	0.84416729745447	0.0183130401506986	0.0124919451342173	0.00823190751416247	0	0.00031562230501575	0.114362977811945	0.029215182898974	0	0	0	0.15377212636529	1.94177558196863e-05	0.00703585374884621	0.00179738021915606	0	0	0	0.00946038842687663
mouse015	discovery_set	P/D+	MIF-	Adipose tissue	NA	NA	NA	-0.364628919166119	0.0646794844579152	0.506117099457205	1.0993236497402	0.363812168403677	0.321608173153752	0.314579658442571	0.0055277030833209	0.0626978259063534	0.913336706355602	0.0184377646547239	0.00314351837502729	0.00238418470829361	0	0.00325728389276868	0.10758929695084	0.039001518319901	0	0	0.0223056082924773	0.142425950986584	0.000190912006598976	0.00630589449542853	0.00228591009196011	0	0	0.0013073494904701	0.00834769857026617
mouse010	discovery_set	P/D+	MIF-	Breast	NA	NA	NA	3.41856955691401	0.0855819486186173	0.501118678564703	0.796315726111745	0.656448802688585	0.120963480568683	0.222587716742732	0.544222907371402	0	0.383030384599156	0.0727467080294423	0.173369940904488	0.262656531281014	0.1081964351859	0	0.0870691933824448	0.0368442776778678	0	0	0.0251501226236611	0.0735241230587585	0	0.0284561847438896	0.0120415445650375	0	0	0.00821962978991691	0.0240293489305983
mouse011	discovery_set	P/D+	MIF-	Breast	NA	NA	NA	1.22002728767874	0.0854990930626725	0.54925170513738	0.312765032302129	0.385351102202466	0.0347784010661915	0.579870496731342	0.330622124640153	0	0.121669716261248	0.547708159098599	0.130970041781438	0.193693261674246	0.00595882118446828	0.114479416791978	0.14212280712004	0.185114673219567	0	0	0	0.138153599599757	0.108129851370703	0.134240009609778	0.17484734516197	0	0	0	0.130490952956148
mouse013	discovery_set	P/D+	MIF-	Breast	NA	NA	NA	1.50729285140222	0.0806987517686966	0.536910054113365	0.312104551559043	0.397887351783676	0.0362370992473294	0.565875548968994	0.348149966932764	0	0.120538096564951	0.531311936502285	0.150136201652716	0.192398811619716	0.00561495366033278	0.097589338685576	0.140235253839045	0.193448622934179	0	0	0.00537494706533911	0.129227386444856	0.0916285932719311	0.131669700906612	0.18163280362992	0	0	0.00504664592609757	0.121334192767724
mouse014	discovery_set	P/D+	MIF-	Breast	NA	NA	NA	1.49414124657128	0.0682923911260987	0.500271979808181	0.863788151249205	0.518648215700755	0.217201477112852	0.264150307186392	0.288987093926689	0.0204965168469133	0.656885914330077	0.0336304748963209	0.151891322691179	0.10340763087693	0.0336881403585802	0.00154568361324317	0.103175913368901	0.0370060489465761	0	0	0.0108054084858384	0.111617252771833	0.000196789753934108	0.0131359111462603	0.00471145013369859	0	0	0.00137569788465573	0.0142106259777722
mouse016	discovery_set	P/D+	MIF-	Breast	NA	NA	NA	3.73641341981343	0.0828109135077965	0.499098120473257	0.755966689235785	0.690738530586297	0.081306275217739	0.227955194195964	0.596988751813088	0	0.311509661534918	0.091501586651994	0.254160838298978	0.224303817392227	0.118524096121883	0	0.0891862517277458	0.040631241732322	0	0	0.0103220654528928	0.0878156352830029	0	0.0357995068698346	0.0163094466842994	0	0	0.00414329390386028	0.0352493391939997
mouse017	discovery_set	P/D+	MIF-	Breast tumor	NA	NA	NA	6.11465002160942	0.0739746206519476	0.451757037436014	0.908681355210275	0.946213983342737	0	0.0537860166572626	0.935350081379744	0	0	0.0646499186202566	0.457776668372555	0.222124765840685	0.255448647166504	0.00119805357387364	0.0189460335230649	0.00803558601111525	0	0	0.00530965802874685	0.020296685520462	0.00144004094125791	0.0227728246404246	0.00965864389986438	0	0	0.00638212272991451	0.0243962864087952
mouse010	discovery_set	P/D+	MIF-	Breast tumor	NA	NA	NA	5.97054641680868	0.0843794091786267	0.473035196594242	0.598417139512474	0.907750425036528	0	0.0922495749634717	0.898180999855158	0	0.0279173902725551	0.0739016098722871	0.0599444241699842	0.170071649313197	0.668164926371977	0	0.0407358993334421	0.0169771798641497	0	0	0.0103411983174407	0.0241952974484391	0	0.0326337388711965	0.0136005062738646	0	0	0.0082843872610803	0.0193829774661457
mouse011	discovery_set	P/D+	MIF-	Breast tumor	NA	NA	NA	5.04782202820269	0.0700551682522785	0.455718782339329	0.759549087259114	0.831677145329156	0.0189393380934403	0.149383516577404	0.761953938287811	0	0.150239706093395	0.0878063556187941	0.422051161571936	0.117494951033096	0.222407825682778	0	0.0598765342860353	0.025022214864579	0	0	0.00886404407167078	0.0556207233551188	0	0.0351949156319152	0.0147078442595817	0	0	0.00521020942477611	0.0326933863025211
mouse013	discovery_set	P/D+	MIF-	Breast tumor	NA	NA	NA	4.90055707573882	0.0832929381194217	0.488185020449458	0.597282103280358	0.787996996798093	0.0405210362003561	0.171481967001551	0.744982431344505	0	0.165712505464028	0.0893050631914664	0.205218796051927	0.0560280799322774	0.483735555360301	0	0.0779570066446951	0.0294015912193742	0	0	0.00133942620880111	0.0627839429286804	0	0.0405987610613255	0.0153118780224403	0	0	0.000697551726918365	0.0326968723807822
mouse014	discovery_set	P/D+	MIF-	Breast tumor	NA	NA	NA	6.17737292771159	0.0669315333029584	0.443099246010463	1.16116461094053	0.935299842577198	0	0.064700157422802	0.919178024508011	0	0	0.0808219754919886	0.625937344075492	0.167688419012115	0.125552261420404	0.00101708992107156	0.0202773911768655	0.00864315396015534	0	0	0.00774607680577095	0.0270164455589386	0.00127052575988051	0.0253300591222444	0.010796832733748	0	0	0.00967622421169633	0.0337483336644193
mouse016	discovery_set	P/D+	MIF-	Breast tumor	NA	NA	NA	5.67649100707771	0.0808989963864072	0.481686048280902	0.556200158166578	0.869228806547959	0	0.130771193452041	0.840279513965801	0	0.0661894408827513	0.0935310451514477	0.120521264342128	0.0987665503826525	0.620991699241021	0	0.0577312362004975	0.0263011376337965	0	0	0.0127534109326393	0.033985408685108	0	0.041290919790358	0.0188112750723134	0	0	0.00912157962535623	0.0243072706634201
mouse010	discovery_set	P/D+	MIF-	Cervix	NA	NA	NA	1.33159863717837	0.0624112065028544	0.483849068123526	0.839991151715857	0.499664339079733	0.222915845396508	0.277419815523759	0.23767878408155	0.0793124042800201	0.584856511890246	0.0981522997481839	0.121285981716105	0.100064075117898	0.0163287272475468	0.00340358456170558	0.11721999033397	0.030148789017627	0	0	0	0.126647451610457	0.00120420256025369	0.0414729265320041	0.01066676859804	0	0	0	0.0448084020578861
mouse011	discovery_set	P/D+	MIF-	Cervix	NA	NA	NA	3.48169553124235	0.0575449296095228	0.461589518244211	0.646045780983689	0.68758088662688	0.144608633459297	0.167810479913824	0.509703269306282	0.0925275332989124	0.318459506557328	0.0793096908374776	0.26333554800593	0.00158799951522404	0.244779721785129	0	0.0760552119523923	0.0258924263529888	0	0	0	0.0658628416084426	0	0.0359448071992921	0.01223713995778	0	0	0	0.0311277436804055
mouse012	discovery_set	P/D+	MIF-	Cervix	NA	NA	NA	1.1819840785284	0.0548702652503808	0.478671755259499	0.836309872721061	0.544251885852431	0.290549157893752	0.165198956253817	0.296043182069912	0.147593621326539	0.556363196603549	0	0.190030808321104	0.0735844385138402	0.0324279352349675	0.00141532285926529	0.0685883353935187	0.0199588032619625	0	0	0	0.075236494739071	0	0	0	0	0	0	0
mouse013	discovery_set	P/D+	MIF-	Cervix	NA	NA	NA	2.22363865653518	0.0681588674468108	0.480198901294068	1.11721605091787	0.613705475349679	0.192321248936891	0.19397327571343	0.354313378450678	0.0939720968003226	0.480096061321686	0.0716184634273131	0.135676022460788	0.12115193660864	0.0974854193812501	0	0.0769245358950348	0.0146926023886739	0	0	0	0.102356137429721	0	0.0284019385680774	0.00542477618607563	0	0	0	0.0377917486731601
mouse014	discovery_set	P/D+	MIF-	Cervix	NA	NA	NA	2.26130112622637	0.0545206043408965	0.469465918352922	0.723604170291015	0.61267356472054	0.223786524622467	0.163539910656993	0.399375271777562	0.113271544322402	0.454647960730633	0.0327052231694031	0.228512582889401	0.0508267661308139	0.120035922757347	0.000713101468457639	0.0722215529651808	0.0219478675954077	0	0	0	0.0686573886279469	0.000142608263479193	0.0144430921961379	0.00438920325269008	0	0	0	0.0137303194570959
mouse016	discovery_set	P/D+	MIF-	Cervix	NA	NA	NA	1.11653159325131	0.0605323508363553	0.476831425672565	0.876440899584907	0.512362121450774	0.273002737807561	0.214635140741665	0.249743337496015	0.130184171206283	0.58992875107408	0.0301437402236219	0.160731690941675	0.0813994959742121	0.00761215058012766	0.00043679127100164	0.0912861698366676	0.0226612120305015	0	0	0	0.100250967603494	6.1343741567772e-05	0.0128203917590451	0.00318258084971289	0	0	0	0.0140794238732961
mouse010	discovery_set	P/D+	MIF-	Kidney	NA	NA	NA	0.0968635417353425	0.0612564257340626	0.51158645024166	0.762819049707308	0.500136329256521	0.26754608764094	0.232317583102539	0.223219504252293	0.098273625780843	0.678506869966864	0	0.101494767950583	0.0615831046701443	0.0601416316315661	0.0173554276362621	0.1034454535558	0.0109866571495008	0	0	0	0.100530044760976	0	0	0	0	0	0	0
mouse011	discovery_set	P/D+	MIF-	Kidney	NA	NA	NA	-0.00801742177919793	0.0575729626505535	0.509687354339308	0.802884089387534	0.490938748369028	0.277609038469119	0.231452213161853	0.209321633338679	0.105085143880588	0.685593222780733	0	0.098790441950394	0.0564860318667496	0.0540451595215357	0.0155476639553521	0.103556851124839	0.00927434994184128	0	0	0	0.10307334813982	0	0	0	0	0	0	0
mouse012	discovery_set	P/D+	MIF-	Kidney	NA	NA	NA	0.11055333580006	0.0579619909382202	0.510979095295153	0.805359700785879	0.499423823876477	0.270737610149427	0.229838565974096	0.212345599053055	0.100243858481315	0.68741054246563	0	0.0966282726642339	0.0584309449269948	0.0572863814618261	0.016399348085819	0.100867405542022	0.0100422617855675	0	0	0	0.102529550560688	0	0	0	0	0	0	0
mouse013	discovery_set	P/D+	MIF-	Kidney	NA	NA	NA	0.057716932320873	0.0541167947994607	0.50717639624276	0.788759711049796	0.501829307350703	0.272145349989467	0.22602534265983	0.224265578028228	0.107157330260273	0.668577091711499	0	0.102719578685368	0.058184960612893	0.0633610387299673	0.0170828259039961	0.100818627192056	0.00845724184972101	0	0	0	0.0996666477140573	0	0	0	0	0	0	0
mouse014	discovery_set	P/D+	MIF-	Kidney	NA	NA	NA	-0.0195511026150732	0.0566870818947914	0.50651766504255	0.840265046418127	0.496204993247484	0.272505849150868	0.231289157601648	0.210050847991132	0.107390108602489	0.682559043406379	0	0.0966315281138538	0.0549188017151467	0.0585005181621318	0.0142307377052301	0.102634593637322	0.00881719360233372	0	0	0	0.105606632656762	0	0	0	0	0	0	0
mouse016	discovery_set	P/D+	MIF-	Kidney	NA	NA	NA	0.264187878730453	0.058398145443236	0.509927907177862	0.818091417345139	0.499041566363565	0.25730736687935	0.243651066757085	0.22267532305531	0.095739024537316	0.663182162177361	0.0184034902300136	0.0991849643978005	0.0584827621091613	0.0650075965483479	0.0169611191595089	0.105084253526356	0.0119693773055718	0	0	0	0.109636316765649	0.00128110988758083	0.00793724016414274	0.000904072866309467	0	0	0	0.00828106731198056
mouse010	discovery_set	P/D+	MIF-	Liver	NA	NA	NA	0.0191526068353914	0.0741708895779481	0.531884421779891	0.811627795883886	0.450825647915301	0.161705856287823	0.387468495796876	0.213284525954905	0.0178132806113238	0.584734587031003	0.184167606402768	0.0778712372396591	0.0513078737875729	0.0841054149276733	0	0.156553185029375	0.0573254586286792	0	0	0	0.173589852138822	0	0.0744112764633756	0.0272473571815742	0	0	0	0.082508972757818
mouse011	discovery_set	P/D+	MIF-	Liver	NA	NA	NA	-0.133625449691285	0.0770474607158725	0.538392452363249	0.915406925680736	0.450269825452537	0.162998599367323	0.38673157518014	0.209443306303117	0.0227367925076082	0.574517326989994	0.193302574199281	0.0784995216242333	0.05855093067231	0.0723928540065737	0	0.152337690117177	0.0495680093950534	0	0	0	0.18482587566791	0	0.0761439446300865	0.0247759025353304	0	0	0	0.092382727033864
mouse012	discovery_set	P/D+	MIF-	Liver	NA	NA	NA	0.0886628250078527	0.0744011854034759	0.533826837790647	0.879700766246156	0.466853462820889	0.178725363032216	0.354421174146895	0.220981746087199	0.0399894169644506	0.604585299569102	0.134443537379249	0.0821394826958174	0.0459728729350327	0.0928693904563484	0	0.140999681173075	0.0475522311904499	0	0	0	0.165869261783371	0	0.0534857883473903	0.0180381157725927	0	0	0	0.0629196332592656
mouse013	discovery_set	P/D+	MIF-	Liver	NA	NA	NA	-0.212400883176057	0.0673729559315718	0.533327805349361	0.825238133640452	0.471951708673269	0.177037806136869	0.351010485189862	0.222763326056068	0.0354606015835565	0.594864616967735	0.146911455392641	0.0809756335802139	0.0563624692280265	0.0854252232478275	0	0.14192436268845	0.0503850564062348	0	0	0	0.158701066095177	0	0.0594008314793082	0.0210880936011824	0	0	0	0.0664225303121502
mouse014	discovery_set	P/D+	MIF-	Liver	NA	NA	NA	0.00922657116624533	0.0751486883572321	0.533316340566673	0.887934026973408	0.445424087138407	0.1661548335498	0.388421079311793	0.200529690645408	0.0274283423197738	0.577988348935926	0.194053618098892	0.0767922438070093	0.0498608060948884	0.0738766407435104	0	0.155024481682537	0.0507142113874105	0	0	0	0.182682386241845	0	0.0774496111737889	0.0253366172252955	0	0	0	0.0912673896998075
mouse016	discovery_set	P/D+	MIF-	Liver	NA	NA	NA	-0.32444751108537	0.0648816385507366	0.542797351472156	0.870080545651508	0.444280788163707	0.174027396250758	0.381691815585536	0.197328331112654	0.0396617211866493	0.588014530047639	0.174995417653058	0.0707291498191777	0.0436451937631382	0.0829539875303382	0	0.150081844404172	0.0540226346638991	0	0	0.000710554698697283	0.176876781818767	0	0.0688084836279748	0.0247679230460446	0	0	0.000325770192565234	0.081093240786473
mouse018	discovery_set	P/D+	MIF-	Lung	NA	NA	NA	0.606240733385421	0.0629214878411005	0.500961163134328	0.912776936491464	0.475310455183114	0.203308442673264	0.321381102143622	0.216897973281488	0.0209770097222975	0.642166595301171	0.119958421695044	0.106785543783612	0.078038193077296	0.0320742364205799	0.00321027494063399	0.131658396923589	0.0331494048975759	0	0	0	0.153363025381823	0.0011982643426044	0.0491426950511714	0.0123733171151615	0	0	0	0.0572441451861064
mouse017	discovery_set	P/D+	MIF-	Lung	NA	NA	NA	1.07737780837105	0.0613892173045768	0.498808397645275	0.967209387444458	0.490243925527562	0.164310492134699	0.345445582337739	0.251492640031365	0.0197958136474684	0.545036014559186	0.183675531761981	0.116258280591348	0.0642014470717706	0.0710329123682456	0	0.136252779570963	0.0393490574996184	0	0	0	0.169843745267158	0	0.0724464373589137	0.0209221348603293	0	0	0	0.0903069595427376
mouse010	discovery_set	P/D+	MIF-	Lung	NA	NA	NA	0.576085114598474	0.0585371683918262	0.500032062121755	0.931538277600136	0.462831543561173	0.207820897560911	0.329347558877916	0.199629442405759	0.0221120341795395	0.645758121878407	0.132500401536295	0.0995260302142531	0.0692161650630027	0.0308872471285033	0.00389349901389069	0.129823822522242	0.0367931791861816	0	0	0	0.158837058155602	0.00156640050553074	0.0522296526859947	0.0148023292857411	0	0	0	0.0639020190590282
mouse012	discovery_set	P/D+	MIF-	Lung	NA	NA	NA	1.13237135328003	0.0631165902596362	0.494833206111432	0.988387171297482	0.492927310882863	0.192305708034817	0.31476698108232	0.250736326888775	0.0114733312004778	0.622598190440123	0.115192151470624	0.116565150549098	0.0660857430158101	0.0680854333238675	0.00207147701224185	0.125308726615249	0.0309224577585839	0	0	0	0.156464319696245	0.000758077905571911	0.0458579923701709	0.0113163853010339	0	0	0	0.0572596958938474
mouse015	discovery_set	P/D+	MIF-	Lung	NA	NA	NA	0.621183713487981	0.0647838039114816	0.505492187253131	0.948299458122833	0.455830832796218	0.191313173644495	0.352855993559287	0.201754077371604	0.016165298621567	0.60772577187794	0.174354852128889	0.0984478011721309	0.0668078525108451	0.0364984236886285	0.00413874679060227	0.139883203404872	0.0370877822371674	0	0	0	0.171746261126645	0.00204505690096242	0.0691197420198385	0.018325988238211	0	0	0	0.0848640649698768
mouse016	discovery_set	P/D+	MIF-	Lung	NA	NA	NA	0.949857109837582	0.0649118002535635	0.499523171576823	0.97450327830674	0.478353514745327	0.202048403327241	0.319598081927432	0.209001055065047	0.00980616200361721	0.668992348978762	0.112200433952574	0.0977722044407753	0.0641653202803066	0.047063530343965	0	0.130020053031718	0.0318424697803526	0	0	0	0.157735559115362	0	0.0456457882497801	0.0111788497162775	0	0	0	0.0553757959865167
mouse010	discovery_set	P/D+	MIF-	Oviduct	NA	NA	NA	1.46319256263559	0.0590499619514307	0.486111044738634	0.92935605472893	0.576187289201822	0.269242864617757	0.15456984618042	0.307097767645961	0.107722977864999	0.58517925448904	0	0.17780133478822	0.0822245961967515	0.0470718366609893	0	0.0665715064758034	0.0135432270393316	0	0	0	0.0744551126652854	0	0	0	0	0	0	0
mouse011	discovery_set	P/D+	MIF-	Oviduct	NA	NA	NA	0.32112079170311	0.0594007804767003	0.473203362256187	1.06981818491027	0.417799658388839	0.394824576165955	0.187375765445206	0.0429264439196561	0.148457569180209	0.808615986900135	0	0.0284541747527193	0.0144722691669368	0	0	0.0828533459805112	0.00767429882000484	0	0	0	0.0968481206446901	0	0	0	0	0	0	0
mouse012	discovery_set	P/D+	MIF-	Oviduct	NA	NA	NA	0.079765147186786	0.0556259701280544	0.470276550592594	1.08455087211441	0.428664510364019	0.411779916030779	0.159555573605202	0.047134862916621	0.162233003952761	0.790632133130618	0	0.0325101105661002	0.0146247523505208	0	0	0.07135748578405	0.00518445701025592	0	0	0	0.083013630810896	0	0	0	0	0	0	0
mouse013	discovery_set	P/D+	MIF-	Oviduct	NA	NA	NA	0.440883525416853	0.0618962425576697	0.472295364930883	1.04565066530496	0.412237040531336	0.380209005136404	0.20755395433226	0.0410832296262162	0.137825201041652	0.821091569332131	0	0.0273781533679238	0.0137050762582924	0	0	0.0914292395521644	0.0100318543933739	0	0	0	0.106092860386721	0	0	0	0	0	0	0
mouse014	discovery_set	P/D+	MIF-	Oviduct	NA	NA	NA	0.659245185601122	0.0602571570759536	0.485810556696592	1.04902507074302	0.503934617638412	0.32880121583189	0.167264166529698	0.187520218357593	0.130230489197935	0.682249292444473	0	0.12440414553033	0.0541066109150613	0.00900946191220073	0	0.0735173472334443	0.00811375085216583	0	0	0	0.085633068444088	0	0	0	0	0	0	0
mouse016	discovery_set	P/D+	MIF-	Oviduct	NA	NA	NA	0.457579436539158	0.0610480458781667	0.47479335231929	1.07804418564191	0.402694437706292	0.37232578562115	0.224979776672558	0.0448723707755675	0.140452235762547	0.814675393461886	0	0.0299007891692627	0.0149715816063048	0	0	0.0981744744734272	0.0100906809198211	0	0	0	0.11671462127931	0	0	0	0	0	0	0
mouse010	discovery_set	P/D+	MIF-	PBMCs	NA	NA	NA	0.00899571749794775	0.0910290912310753	0.58563007994797	0.977845962857707	0.0182045440271776	0.020383235700309	0.961412220272513	0.0092137664043121	0.0102409684672701	0.00885873855037675	0.971686526578041	0.00385854010892835	0.00535522629538375	0	0.078805408371657	0.0890631769465022	0.178593329328586	0.139628629473996	0	0.313388412306356	0.161933263845416	0.0796475766810145	0.0900149667627711	0.180501899378929	0.141120796182497	0	0.31673749449269	0.163663793080139
mouse011	discovery_set	P/D+	MIF-	PBMCs	NA	NA	NA	4.43344193705759	0.0794514579125684	0.476656578464029	0.751749713507916	0.809010702305862	0.0458971487243521	0.145092148969786	0.749984090885452	0.0083199701740398	0.137092799236771	0.104603139703737	0.400416151617542	0.112608033789864	0.236959905478046	0	0.0569321968833991	0.0258947891015085	0	0	0.00343709891776594	0.0588280640671125	0	0.0410448572615392	0.0186686616830518	0	0	0.00247795170740425	0.0424116690517416
mouse012	discovery_set	P/D+	MIF-	PBMCs	NA	NA	NA	0.468967197709317	0.0947790215848853	0.603183573776388	0.445338645291619	0	0	1	0	0.00645270614774402	0	0.993547293852256	0	0	0	0.025465189922906	0.172633056540417	0.120071567506025	0.373709562021622	0	0.0385316512603079	0.269588972748722	0.025300870535337	0.171519106155175	0.11929678096421	0.371298124033295	0	0.0382830178373378	0.267849394326902
mouse014	discovery_set	P/D+	MIF-	PBMCs	NA	NA	NA	0.0779522951614984	0.0849619176024202	0.585585623672153	0.72419069295163	0.0241662811206193	0.0185117390807943	0.957321979798586	0.0102031439950988	0.00536470320849986	0.0123510474301457	0.972081105366256	0.00456255500164274	0.00564058899345603	0	0.0417773586441685	0.181405618673008	0.149970650005914	0.182076129867951	0	0.145448885266801	0.256643337340744	0.0424214442236561	0.184202366644092	0.152282762024242	0.184883215174988	0	0.14769128480074	0.260600032498537
mouse015	discovery_set	P/D+	MIF-	PBMCs	NA	NA	NA	0.467269706072282	0.0821542360328266	0.565729445246785	4.2327819111569	0.010194759633486	0.0107236499555996	0.979081590410914	0.000397104093249659	0.00150799582112126	0.0136828894586235	0.984412010627005	0.000147385235665678	0.000249718857583982	0	0.0593555210932341	0.0325273046964368	0.095222543215561	0	0	0.684660461711166	0.107315759694517	0.0596786707394645	0.0327043933111416	0.0957409639216135	0	0	0.688387963077759	0.107900019577027
mouse016	discovery_set	P/D+	MIF-	PBMCs	NA	NA	NA	0.283760889033927	0.0887119203721403	0.576490414472928	2.93192372152085	0.0193024556578357	0.0159458232337154	0.964751721108449	0.00660697093119208	0.00356304452275089	0.0212349445634119	0.968595039982645	0.00245059445310095	0.00415637647809112	0	0.0169727895286949	0.0327455215176229	0.186653890671087	0.00899159204797617	0	0.637475754492164	0.0819121728509045	0.0170404046890685	0.0328759711225735	0.187397471019546	0.00902741220218886	0	0.640015291396298	0.0822384895529702
mouse011	discovery_set	P/D+	MIF-	Spleen	NA	NA	NA	0.626150643291835	0.0708091730093411	0.491914942222432	1.03190731435697	0.0670442546251687	0.0620692656030569	0.870886479771774	0.00801667446524323	0.00846229141393524	0.117150124484018	0.866370909636803	0.00301056116247457	0.00500611330276866	0	0.0594255546116847	0.36837303742525	0.000806823977023264	0	0	0	0.442281063757817	0.0591174314912879	0.366463013185625	0.000802640572711166	0	0	0	0.439987824387179
mouse012	discovery_set	P/D+	MIF-	Spleen	NA	NA	NA	0.128828773214055	0.0829726357257674	0.538869191561805	0.744635244196236	0.0677690122976348	0.0820683016223076	0.850162686080058	0.00627191618873154	0.0187858365539649	0.130565188140227	0.844377059117076	0.00240997340342869	0.00386194278530285	0	0.17728465156467	0.303772720716254	0.00624373487499235	0	0	0	0.362861578924142	0.176078173231747	0.301705450919107	0.00620124427709394	0	0	0	0.360392190689128
mouse013	discovery_set	P/D+	MIF-	Spleen	NA	NA	NA	0.38361028432185	0.0709755049035694	0.496690214655846	0.959889311372991	0.0728800627141097	0.0726671273998534	0.854452809886037	0.00459414311892312	0.0144832014548821	0.135865352677971	0.845057302748224	0.00174969137122591	0.00284445174769721	0	0.0646338459644284	0.354165102796376	0.0171709832796199	0	0	0	0.418482877845613	0.0639231364271935	0.350270726520954	0.0169821722720366	0	0	0	0.413881267528039
mouse014	discovery_set	P/D+	MIF-	Spleen	NA	NA	NA	0.433321033700246	0.056753037203864	0.48095274406769	1.05634812807905	0.0675146642162295	0.0567062636058315	0.875779072177939	0.00281119740557423	0	0.139872178021002	0.857316624573424	0.00107603745035076	0.00173515995522347	0	0.0443123667479766	0.381578103945843	0	0	0	0	0.44988860148412	0.043378210206325	0.373533991024063	0	0	0	0	0.440404423343035
mouse019	intervention_set	P/D-	MIF-	Breast	0	112	No tumor	-0.192395706626532	0.065771992798288	0.502692636210853	1.0208701923489	0.480731902309999	0.253607596626202	0.265660501063799	0.238866173446862	0.0624215908825743	0.652690563094456	0.0460216725761074	0.125459619546684	0.0740795019911043	0.0393270519090741	0.00241117275984265	0.101259286567771	0.0277880094397527	0	0	0	0.134202032296433	0.000417699292267987	0.0175416432365798	0.00481385327083668	0	0	0	0.023248476776423
mouse020	intervention_set	P/D-	MIF-	Breast	0	112	No tumor	-0.737713721305848	0.0718164225862603	0.525013344522319	0.784654201041982	0.405723044379416	0.166965364147866	0.427311591472719	0.209915043382244	0.0126972400510625	0.506250028150721	0.271137688415973	0.111285394289602	0.0985658212700986	6.38278225427584e-05	0.0302910135405589	0.146926130120589	0.062219488501671	0	0	0	0.1878749593099	0.0192202494738279	0.0932275465580118	0.0394795007283211	0	0	0	0.119210391655812
mouse021	intervention_set	P/D-	MIF+	Breast	0	111	No tumor	-0.89166393141463	0.0637206688371442	0.514952757463405	0.94612644611457	0.417499791262647	0.221697772497433	0.360802436239919	0.185771860261197	0.0464434236757785	0.590575802962355	0.17720891310067	0.104172038895218	0.0773585654804341	0.00424125588554454	0.0128890838783217	0.131630587653227	0.0408754948309756	0	0	0	0.175407269877395	0.00633050200199299	0.0646506537259629	0.0200760895268251	0	0	0	0.0861516678458887
mouse022	intervention_set	P/D-	MIF+	Breast	0	111	No tumor	-0.163232854359969	0.0656921871296168	0.504248286027272	0.935318903086711	0.50228730845398	0.211106843315994	0.286605848230026	0.278913390930628	0.0296623756013858	0.605302252109042	0.0861219813589442	0.145242926381807	0.100422184015312	0.0332482805335091	0.00431835529765277	0.11317306682795	0.030600888538499	0	0	0	0.138513537565924	0.00129761941964026	0.0340072919372835	0.00919523857784159	0	0	0	0.0416218314241789
mouse023	intervention_set	P/D-	MIF+	Breast	0	111	No tumor	-0.513398436977147	0.0646178587867571	0.503032504225732	0.95972204496861	0.493434492542099	0.243728645619971	0.26283686183793	0.229011443017605	0.036338149047968	0.71186386592801	0.0227865420064164	0.115312085099002	0.0710230023902664	0.0426763555283371	0.00137921327794172	0.105588173446251	0.0271520729781343	0	0	0	0.128717402135603	0.0001195703718035	0.00915392663262492	0.00235393866427702	0	0	0	0.0111591063377109
mouse024	intervention_set	P/D+	MIF-	Breast	1	89	Tumor	1.71314205018612	0.0785016098161318	0.500617410712091	0.744235373239146	0.58163978639478	0.178794912985837	0.239565300619383	0.417025995224581	0.0182305111008459	0.509586340475478	0.0551571531990953	0.194655184326161	0.180593461320175	0.0417773495782449	0	0.105237815322414	0.032109072772451	0	0	0	0.102218412524517	0	0.0242297957470009	0.00739274444759757	0	0	0	0.0235346130044969
mouse025	intervention_set	P/D+	MIF-	Breast	1	70	Tumor	-1.06363638666211	0.0928102803132028	0.578478287338267	0.198220500538781	0.191482870583985	0.0647716820055619	0.743745447410453	0.135183183389224	0.0101317785390504	0.118347893805416	0.73633714426631	0.0549113611914022	0.0802718221978218	0	0.200843443018799	0.102354332238237	0.273561402127892	0.0439491539080411	0	0	0.123037116117484	0.198842880708701	0.101334800725167	0.270836510429319	0.0435113849694708	0	0	0.121811567433652
mouse026	intervention_set	P/D+	MIF-	Breast	1	83	Tumor	2.6862275842252	0.0962754852035441	0.508737111973384	0.753812891408645	0.639449203895049	0.11195626266067	0.248594533444281	0.544719331322762	0.0029181004971722	0.324061455297412	0.128301112882654	0.180161105874273	0.186484709116374	0.178073516332115	0.000412619457982756	0.104592229551421	0.0367403363875469	0	0	0	0.10684934804733	0.000212955349109036	0.0539806699061348	0.0189619054807649	0	0	0	0.0551455821466447
mouse027	intervention_set	P/D+	MIF-	Breast	1	87	Tumor	2.9963601715705	0.0948203110877035	0.501005240864808	0.71759434799864	0.679507706544529	0.0823038978886397	0.238188395566831	0.562837133787624	0	0.321726025386633	0.115436840825742	0.159085969217992	0.24203037076889	0.161720793800742	0.00143769308195761	0.104020838845418	0.0332170499085633	0	0	0	0.0995128137308925	0.000696770919772392	0.0504131907340947	0.0160984807587726	0	0	0	0.0482283984131024
mouse028	intervention_set	P/D+	MIF-	Breast	1	98	Tumor	3.09984415125119	0.0931487098683655	0.503885031316793	0.686079386542185	0.703363597013927	0.0909708102504744	0.205665592735598	0.612709509192548	0	0.299295028243294	0.0879954625641589	0.16429657849889	0.231076544890239	0.217336385803418	0	0.0884877973788909	0.0334907964982205	0	0	0	0.0836869988584869	0	0.0378601231157287	0.0143292715631423	0	0	0	0.0358060678852879
mouse029	intervention_set	P/D+	MIF-	Breast	1	77	Tumor	2.13367513442424	0.0803466007265253	0.502294902182228	0.761442414527833	0.624229027521955	0.132947646216317	0.242823326261728	0.480900382135765	0.00681842073415728	0.414614807925257	0.0976663892048211	0.201927945238371	0.150754785694146	0.128217651203248	0	0.102535163721222	0.0353196558624312	0	0	0	0.104968506678075	0	0.0412408451912194	0.0142059797513952	0	0	0	0.0422195642622065
mouse030	intervention_set	P/D+	MIF+	Breast	0	111	No tumor	1.27654119375067	0.0697558723805181	0.505878096183125	0.808180203694134	0.558061716954052	0.191446331730839	0.25049195131511	0.357743963570665	0.0180917612974053	0.579083840486311	0.0450804346456188	0.171405699424497	0.13714387156635	0.0491943925798176	0.00228260083326469	0.101460258975521	0.0347897658683186	0	0	0.00266165826110064	0.109297667376905	0.000410794187780424	0.0182595590391636	0.0062610305773466	0	0	0.000479012242343777	0.0196700385989844
mouse031	intervention_set	P/D+	MIF+	Breast	0	111	No tumor	0.63537792661191	0.072969264914944	0.505544434186967	0.882599312697074	0.527710973391142	0.19880620326542	0.273482823343439	0.328312050518949	0.0309431437787887	0.5548181373384	0.0859266683638627	0.15534407313323	0.125699235199477	0.0472687421862419	0.00141246221348771	0.112265324767564	0.031590949440422	0	0	0	0.128214086921965	0.000443787184551743	0.0352730939812979	0.009925687480774	0	0	0	0.040284099717239
mouse032	intervention_set	P/D+	MIF+	Breast	0	113	No tumor	-0.327902208446634	0.0639238045037468	0.50031853087504	1.03560699322606	0.468233672767111	0.26600111382131	0.265765213411579	0.194954389686129	0.0446259793318466	0.744101255800021	0.016318375182003	0.106670132438396	0.0718988188203636	0.0163854384273695	0.00282439480831861	0.10341204611737	0.0243217730596108	0	0	0	0.13520699942628	0.000173421997381078	0.00634965180438589	0.00149339265580861	0	0	0	0.00830190872442743
mouse033	intervention_set	P/D+	MIF+	Breast	0	111	No tumor	-1.11213484987725	0.0909457792691502	0.57396024993562	0.268985079800171	0.181095459704734	0.101879442613562	0.717025097681703	0.0816167219385222	0.0182393676445689	0.208647425626344	0.691496484790565	0.035648421214739	0.0459683007237832	0	0.186062378973367	0.138478986286807	0.238954456314342	0.00154241969039539	0	0	0.151986856416791	0.179437904513864	0.133548647800884	0.230446838054418	0.00148750412981169	0	0	0.146575590291588
mouse034	intervention_set	P/D+	MIF+	Breast	1	83	Tumor	-0.0404952120372024	0.0734245068663567	0.524220307604592	0.812943972859793	0.444796545595749	0.151398228050327	0.403805226353923	0.274121213447342	0.0221295595639176	0.43475637655434	0.2689928504344	0.124484876067785	0.113385775177665	0.0362505622018922	0.0284435654568227	0.140514794045714	0.0537761719551285	0	0	0	0.181070694896259	0.0189475401738416	0.0936032337170167	0.0358227304541669	0	0	0	0.120619346089375
mouse035	intervention_set	P/D-	MIF-	Breast	0	108	No tumor	-0.874871380317251	0.0739046757179794	0.525813299299766	0.618130109624651	0.343312227873951	0.211557277188225	0.445130494937824	0.127242029232688	0.0348198351517662	0.556650891237214	0.281287244378332	0.0600122986144514	0.0672297306182365	0	0.049195232215245	0.139069059097301	0.0868251420341202	0	0	0	0.170041061591158	0.0310874933614946	0.0878806391757797	0.0548666182687536	0	0	0	0.107452493572304
mouse036	intervention_set	P/D-	MIF-	Breast	0	108	No tumor	-0.34178199586319	0.0580138164659222	0.514765136869146	1.03304208303214	0.475745617998233	0.266988504192769	0.257265877808998	0.220730116657	0.0747385686141115	0.671840651084033	0.0326906636448553	0.121800547350359	0.0812831562500855	0.0176464130565556	0.00352745507383635	0.0979435036623091	0.025071369116362	0	0	0	0.130723549956491	0.000448232188128483	0.0124456385809561	0.00318580801262536	0	0	0	0.0166109848631453
mouse037	intervention_set	P/D-	MIF-	Breast	0	110	No tumor	-0.496305807307938	0.061573130451408	0.503442409401404	1.00216620583723	0.461565949624775	0.279373582184356	0.259060468190869	0.197862111170298	0.0743288829108363	0.706162850101341	0.0216461558175247	0.112657402581648	0.0735414284352724	0.011663280153378	0.00182915896884013	0.101770921336578	0.0257900110044789	0	0	0	0.129670376880972	0.000152837908195874	0.00850361012750714	0.00215492004873287	0	0	0	0.0108347877330888
mouse038	intervention_set	P/D-	MIF+	Breast	0	108	No tumor	-1.46452204731181	0.0443573346877311	0.530224036291007	0.90143086146638	0.43798699009293	0.271003795884816	0.291009214022254	0.180573607385488	0.0855504722334375	0.662600308803572	0.0712756115775017	0.104105703421603	0.0636897346935802	0.0127781692703049	0.00354817675747748	0.115549458331511	0.0339498513696183	0	0	0	0.137961727563646	0.000869039384969252	0.0283010224872046	0.0083151883264761	0	0	0	0.0337903613788518
mouse039	intervention_set	P/D-	MIF+	Breast	0	110	No tumor	-1.30317235126542	0.0764890778189436	0.556531747261605	0.436841826398646	0.242640070765972	0.146978737773757	0.610381191460271	0.0902934202404131	0.0374082067927246	0.343795051921068	0.528503321045794	0.0435074319975589	0.0467859882428542	0	0.107684146952994	0.151257174151578	0.165866183970745	0	0	0	0.185573686384954	0.0932391595364956	0.130967205394818	0.143616530627381	0	0	0	0.160680425487099
mouse040	intervention_set	P/D-	MIF+	Breast	0	110	No tumor	-0.520371657264147	0.0627235358775329	0.510555256127824	1.02322854763243	0.477219989009006	0.252132287632984	0.270647723358011	0.224422747181042	0.0556124278771717	0.673070414785247	0.0468944101565392	0.122713952906316	0.0718402621864429	0.0298685320882834	0.0042714799312354	0.102779595900863	0.0267191419096001	0	0	0	0.136877505616312	0.000740107950606375	0.0178083468284818	0.00462955455229207	0	0	0	0.023716400825159
mouse041	intervention_set	P/D+	MIF-	Breast	1	85	Tumor	2.9446374619843	0.0862985442719696	0.496520961594964	0.77104705399551	0.673622663740331	0.0976584330176654	0.228718903242004	0.577154235296661	0	0.310371913068127	0.112473851635212	0.17727707865064	0.176095497868263	0.223781658777758	0	0.0988029734087881	0.0303403504379782	0	0	0	0.0995755793952372	0	0.0485869371301577	0.0149200438850951	0	0	0	0.0489668706199594
mouse042	intervention_set	P/D+	MIF-	Breast	1	83	Tumor	1.70713887168851	0.084202861729753	0.518356238183801	0.683239851002776	0.571461321028511	0.097802097930291	0.330736581041198	0.429097791883571	0	0.37465651217068	0.196245695945749	0.148840090669984	0.232902588076108	0.0473551131374778	0.0142984911009178	0.123273834324779	0.0589157632113228	0	0	0.00018578538261936	0.134062707021558	0.00848414568548794	0.0731457020351608	0.0349582284402366	0	0	0.00011023752375351	0.0795473822611101
mouse043	intervention_set	P/D+	MIF-	Breast	1	83	Tumor	3.41801882697256	0.0831583013818896	0.496092696338446	0.711564284313844	0.75216890634474	0.0464509639981161	0.201380129657144	0.68047749693885	0	0.210986381575037	0.108536121486112	0.258543439288209	0.132646971866603	0.289287085784038	0	0.0844179032399954	0.0332406220650451	0	0	0	0.0837216043521035	0	0.0454979933584226	0.017915413009556	0	0	0	0.0451227151181337
mouse044	intervention_set	P/D+	MIF-	Breast	1	68	Tumor	2.34284538998809	0.077674995583076	0.504198556650199	0.766060547675806	0.650984866085157	0.124545383729663	0.224469750185179	0.520478438534388	0	0.398741803724294	0.0807797577413179	0.180535690979849	0.22920148335418	0.110741264200359	0.000226702032943741	0.0936431688823328	0.0332320851759735	0	0	0.0011999147873108	0.0961678793066185	8.1583087634535e-05	0.0336992957412023	0.0119592051380615	0	0	0.000431812419041892	0.0346078613553776
mouse045	intervention_set	P/D+	MIF-	Breast	1	95	Tumor	2.93072454437272	0.0888367817739033	0.49549547338271	0.65191388144443	0.666515095299614	0.102824880112477	0.230660024587909	0.55993889793695	0	0.336908767063671	0.103152334999379	0.21101727302364	0.150782444292046	0.198139180621264	0.000902372030874235	0.101374032646076	0.037355586541757	0	0	0.000308965280310432	0.0907190680888913	0.000403545357237806	0.0453349824896104	0.0167056081084611	0	0	0.000138170843234313	0.040570028200835
mouse046	intervention_set	P/D+	MIF-	Breast	1	68	Tumor	1.17599468294416	0.0806725308838061	0.520282583721426	0.814824621440161	0.505175091279082	0.15277932562878	0.342045583092138	0.351071995957112	0.0152338151401836	0.436265888164424	0.19742830073828	0.149510264715825	0.171651204853144	0.029910526388143	0.0128436562187993	0.135867581906651	0.0397618402377394	0	0	0	0.153572504728948	0.00741334298084227	0.0784226054865429	0.0229504865445062	0	0	0	0.0886418657263891
mouse047	intervention_set	P/D+	MIF+	Breast	1	92	Tumor	2.82596457020111	0.0853008525826073	0.493384459505753	0.789582700492922	0.675354409224228	0.0865319585596605	0.238113632216111	0.583322374876944	0	0.302159071181097	0.114518553941959	0.179294886000202	0.18889551641248	0.215131972464263	0	0.102335580412938	0.0307198140935717	0	0	0	0.105058237709601	0	0.0492173529781962	0.0147744110852449	0	0	0	0.0505267898785177
mouse048	intervention_set	P/D+	MIF+	Breast	1	86	Tumor	2.31344882469069	0.0766095113360859	0.499966802680249	0.75533548820837	0.629567218192434	0.116880070162342	0.253552711645224	0.497667103070401	0	0.386322969966278	0.116009926963321	0.150371313341196	0.254394056565816	0.092901733163389	0	0.106698886391339	0.0377479805172881	0	0	0.00360361192688098	0.105502232809716	0	0.0488187641023797	0.0172711245500337	0	0	0.00164878834751555	0.048271249963392
mouse049	intervention_set	P/D+	MIF+	Breast	1	96	Tumor	2.24415367910686	0.0922622632888616	0.504304314851531	0.737353537607938	0.621359740327883	0.136968370106066	0.241671889566052	0.486756476739546	0.00249318489218116	0.420436991670756	0.0903133466975163	0.179179221293415	0.179442982492204	0.128134272953927	0	0.102347230697997	0.0367562300166227	0	0	0	0.102568428851432	0	0.038247397933439	0.0137358885667074	0	0	0	0.0383300601973699
mouse050	intervention_set	P/D+	MIF+	Breast	1	68	Tumor	1.38153260672004	0.0747821931048538	0.505306928461145	0.792881045775748	0.583664886568741	0.168024988930894	0.248310124500366	0.409346277842965	0.0134504381322884	0.507384384060681	0.0698188999640651	0.189777902313935	0.129341254770574	0.0902271207584565	0.001622918008769	0.100874272718302	0.036000633813724	0	0	0	0.109812299959571	0.00045632593649622	0.028363445791984	0.0101225218099378	0	0	0	0.0308766064256471
mouse051	intervention_set	P/D+	MIF+	Breast	0	110	No tumor	0.72836782156012	0.0619144004028309	0.511118545447249	0.80511043851687	0.53576726266831	0.182197292696154	0.282035444635536	0.326835313051353	0.0247073046304652	0.553884078138777	0.0945733041794041	0.151484616880435	0.102006077149505	0.0733446190214139	0.00653258159260057	0.116123423100658	0.0335867595263444	0	0	0	0.125792680415933	0.00219053256526732	0.0389389916201634	0.0112624525941774	0	0	0	0.042181327399796
mouse052	intervention_set	P/D+	MIF+	Breast	0	110	No tumor	0.918219473530945	0.0713754652668304	0.51117781197231	0.875625176279394	0.551948198372854	0.199268074148626	0.24878372747852	0.353775935989954	0.0418234980994888	0.549300860986845	0.0550997049237115	0.157222127465436	0.0819349207675684	0.11461888775695	0.00116264835452571	0.100159290602176	0.0313184897519928	0	0	0	0.116143298769825	0.000257499081285116	0.0221829112919962	0.00693630391939553	0	0	0	0.0257229906310346
mouse053	intervention_set	P/D-	MIF-	Breast	0	112	No tumor	-0.417215766334847	0.0674639738416654	0.507847448280749	0.998881728740126	0.462400716709649	0.264908200944078	0.272691082346273	0.199286262520098	0.0527481700620781	0.718965396425068	0.0290001709927562	0.102237837139811	0.0726828220975416	0.0243656032827451	0.000848958383825485	0.109077636402895	0.0264952246863847	0	0	0	0.136269262873168	9.02850877441227e-05	0.0116001963832202	0.00281771607558825	0	0	0	0.0144919734462037
mouse024	intervention_set	P/D+	MIF-	Breast tumor	1	89	Tumor	1.1135030810035	0.0853844219459273	0.534349230139743	0.400081682284814	0.408588604417507	0.0376216098182538	0.55378978576424	0.370125332525192	0	0.0969753374563449	0.532899330018463	0.125270313778638	0.135721871309297	0.109133147437256	0.0530517686529603	0.178340496605541	0.164148789789445	0	0	0	0.158248730716293	0.0510505117613216	0.171613008400109	0.157956651333719	0	0	0	0.152279158523314
mouse025	intervention_set	P/D+	MIF-	Breast tumor	1	70	Tumor	4.45601324563291	0.0612291412446397	0.438761909076694	1.03708035347793	0.880312464206855	0	0.119687535793145	0.823946930685076	0	0.0565497371352496	0.119503332179675	0.681800270587843	0.0725352695395577	0.0696113905576748	0.000454621088842903	0.0435325186224148	0.0147673102979436	0	0	0.00118514304501811	0.0597479427389259	0.000453921409910005	0.0434655204410203	0.0147445828526829	0	0	0.00118331906535368	0.0596559884107076
mouse026	intervention_set	P/D+	MIF-	Breast tumor	1	83	Tumor	3.04142835608483	0.0916939741342383	0.50251131059048	0.697056191691417	0.657627202495622	0.0425976798185884	0.29977511768579	0.573564742317861	0	0.205620893181206	0.220814364500933	0.105101840258418	0.301780642784804	0.166682259274639	0.00850877611208577	0.123173161246619	0.0449622534190976	0	0	0	0.123130926907987	0.00626756484786129	0.0907293558391703	0.0331191977903728	0	0	0	0.0906982460235288
mouse027	intervention_set	P/D+	MIF-	Breast tumor	1	87	Tumor	2.85655975001848	0.0931584536210979	0.493118531709408	0.842571615625595	0.634450850481421	0.0872334874711788	0.2783156620474	0.531585653678428	0	0.305124004406461	0.163290341915111	0.130698774964276	0.204091705979512	0.19679517273464	0	0.11861057501585	0.0324368305162852	0	0	0	0.127268256515265	0	0.0695899081158695	0.0190309848417537	0	0	0	0.0746694489574875
mouse028	intervention_set	P/D+	MIF-	Breast tumor	1	98	Tumor	4.62332827203071	0.109324381321836	0.488464859208435	0.749443862502344	0.831561967154922	0.0216146647230377	0.14682336812204	0.793001968891353	0	0.10993187604843	0.0970661550602171	0.00881625549847985	0.329735117162505	0.454450596230368	0	0.0659144054115512	0.0180113330868703	0	0	0	0.0628976296236188	0	0.0435765639912412	0.0119074427498366	0	0	0	0.0415821483191394
mouse029	intervention_set	P/D+	MIF-	Breast tumor	1	77	Tumor	2.12388322211014	0.0845708398559797	0.503479474846667	0.799711507366382	0.586828916829484	0.137155773820279	0.276015309350237	0.455365091606789	0.0151298163857025	0.39398561111211	0.135519480895399	0.172101566225453	0.173344566687486	0.109918958693849	0	0.117655855195555	0.0357105639335556	0	0	0	0.122648890221126	0	0.0577673044945982	0.017533364718609	0	0	0	0.0602188116821913
mouse034	intervention_set	P/D+	MIF+	Breast tumor	1	83	Tumor	3.66824065406278	0.0795528881059796	0.477879398762666	1.25863296287316	0.698754683350183	0	0.301245316649818	0.64494274908478	0	0.0920382281733496	0.263019022741871	0.415167262261212	0.21451804274365	0.0152574440799179	0	0.0899526038358471	0.043422460462608	0	0	0.032619302764828	0.135250949586534	0	0.078538137014405	0.037912400574177	0	0	0.0284801013046105	0.118088383848678
mouse041	intervention_set	P/D+	MIF-	Breast tumor	1	85	Tumor	1.76420012756425	0.0837005886801955	0.505310313493143	0.81473856690937	0.517843268242076	0.150713481132899	0.331443250625025	0.334217419891391	0	0.510688700383778	0.155093879724831	0.139057242409673	0.147543484523522	0.0476166929581955	0.00641300618161451	0.133839268373105	0.0423873941384393	0	0	0	0.148803581931866	0.00300086970403018	0.0626280708760055	0.0198345430053533	0	0	0	0.0696303961394422
mouse042	intervention_set	P/D+	MIF-	Breast tumor	1	83	Tumor	4.82167127023688	0.0560655838175104	0.472436342244081	1.36092612139004	0.966910477299776	0	0.0330895227002244	0.910660036580497	0	0	0.0893399634195034	0.808143058469196	0.102516978111301	0	0.000631077753994369	0.00813190465472996	0.00525250176946858	0	0	0	0.0190740385220315	0.00170387660068414	0.0219557130202889	0.0141814773273238	0	0	0	0.0514988964712065
mouse043	intervention_set	P/D+	MIF-	Breast tumor	1	83	Tumor	3.75074208725199	0.0857900277605663	0.490730433483123	0.637049424388196	0.723632430895928	0.0756887718774556	0.200678797226617	0.665719704299697	0.00904617674170018	0.217251485511603	0.107982633447001	0.179208610032027	0	0.486511094267669	0	0.0911593951932146	0.0314262728000503	0	0	0	0.0780931292333519	0	0.0490516770702151	0.016910065952514	0	0	0	0.0420208904242717
mouse044	intervention_set	P/D+	MIF-	Breast tumor	1	68	Tumor	3.99459023402856	0.0734844457157434	0.458138860872135	1.16416802601275	0.751305691180162	0	0.248694308819838	0.714328550041155	0	0.0516807719108542	0.23399067804799	0.471331568813158	0.138808545692151	0.104188435535846	0	0.0860911468486052	0.028823363406881	0	0	0.0435982305455033	0.090181568018848	0	0.0810011532657452	0.0271192307504133	0	0	0.0410205588356478	0.0848497351961839
mouse045	intervention_set	P/D+	MIF-	Breast tumor	1	95	Tumor	4.81801892114098	0.0936310751686554	0.495592339455381	0.603065536164251	0.836018139792158	0.0161119692783313	0.14786989092951	0.802641601960833	0	0.105873805165874	0.0914845928732925	0.0701808077853292	0.0825053594973423	0.649955434678162	0	0.0664018336710308	0.0258401162640461	0	0	0	0.0556279409944332	0	0.0410816879707457	0.0159868415493842	0	0	0	0.0344160633531626
mouse046	intervention_set	P/D+	MIF-	Breast tumor	1	68	Tumor	5.138873145587	0.0620839192287556	0.445060176115191	0.83159785821845	0.926343767147637	0	0.0736562328523628	0.910717089030755	0	0.00843772557284539	0.0808451853963992	0.789476682489917	0.020264474643007	0.100975931897831	0.00194347611859071	0.0233735284105398	0.0148971901544155	0	0	0.000942315738927135	0.0324997224298896	0.00213316213762757	0.0256548178550715	0.0163511769918125	0	0	0.00103428708834741	0.0356717413235403
mouse047	intervention_set	P/D+	MIF+	Breast tumor	1	92	Tumor	2.89469153453788	0.0897834541824453	0.504775007422944	0.704661787550573	0.585627119558778	0	0.414372880441222	0.551628149457704	0	0.0512279772569048	0.397143873285391	0.325845494070779	0.181130419475997	0.0446522359109275	0	0.152849742920513	0.090232423564039	0	0	0.0124466951372093	0.158844018819461	0	0.146494478281234	0.0864806937944232	0	0	0.011929180092892	0.152239521116843
mouse048	intervention_set	P/D+	MIF+	Breast tumor	1	86	Tumor	2.31030524788229	0.0741586994168213	0.499907501019236	0.758510015404096	0.626202630613769	0.121579941245467	0.252217428140763	0.495890564310764	0	0.393652065939209	0.110457369750027	0.185113898213722	0.103848512926552	0.20692815317049	0	0.109296579918857	0.0341301995315888	0	0	0	0.108790648690318	0	0.0478658942385726	0.0149471513411789	0	0	0	0.0476443241702755
mouse050	intervention_set	P/D+	MIF+	Breast tumor	1	68	Tumor	5.0642267187725	0.0623659892605736	0.417336369817043	1.1784378178667	0.954872650200309	0	0.0451273497996914	0.936927663233726	0	0	0.0630723367662742	0.744510489726725	0.128198024337677	0.0642191491693237	0	0.0163442728500974	0.00437119096969786	0	0	0	0.0244118859798962	0	0.0228436078337635	0.00610940438856362	0	0	0	0.0341193245439471
mouse019	intervention_set	P/D-	MIF-	Cervix	0	112	No tumor	0.305952258702368	0.073483634826142	0.498150893523084	0.936329680074678	0.425848894466069	0.225943918518867	0.348207187015063	0.215821943919412	0.111367092614973	0.459494231629744	0.213316731835871	0.1420820289719	0.0737399149475115	0	0	0.152868709238436	0.0269597521016984	0	0	0	0.168378725674929	0	0.0936495703441654	0.0165159319620556	0	0	0	0.10315122952965
mouse020	intervention_set	P/D-	MIF-	Cervix	0	112	No tumor	-1.3450164687753	0.0537638335701466	0.497259307873178	1.02538279617651	0.387039889424969	0.331260147977015	0.281699962598016	0.0908218992004066	0.157717948352527	0.687737397507217	0.0637227549398497	0.056746281114811	0.0340756180855956	0	0	0.120698835768122	0.0183859649568591	0	0	0	0.142615161873034	0	0.0273030293019691	0.0041590503899018	0	0	0	0.0322606752479788
mouse021	intervention_set	P/D-	MIF+	Cervix	0	111	No tumor	-0.052834450825582	0.0730065211182939	0.506396999529629	1.32475251715227	0.362259393532863	0.201342613854792	0.436397992612345	0.164978002830995	0.0897538835065544	0.431951425734414	0.313316687928036	0.0954609563093239	0.0695170465216712	0	0	0.150455012113007	0.0372630307292116	0	0	0.0912146628754386	0.157465286894688	0	0.108020813283838	0.0267533984296035	0	0	0.0654885598614378	0.113053916353157
mouse022	intervention_set	P/D-	MIF+	Cervix	0	111	No tumor	-0.430629236662152	0.0743710511631843	0.507011109247983	1.09151759650327	0.359446789302783	0.241929837447989	0.398623373249228	0.13039943161163	0.109783920903134	0.508452803404199	0.251363844081036	0.0770861680210751	0.0533132635905549	0	0	0.1678466577717	0.0227438368603652	0	0	0	0.208032878617162	0	0.105840710668188	0.0143418039333057	0	0	0	0.131181329479542
mouse023	intervention_set	P/D-	MIF+	Cervix	0	111	No tumor	-0.290778949967372	0.0732108215586569	0.502060269899828	1.26016273458842	0.361992323941961	0.2253636306127	0.412644045445339	0.144148929215166	0.102251540983242	0.48202492627091	0.271574603530682	0.0881584100640557	0.0559905191511098	0	0	0.153997785988432	0.0285749284141365	0	0	0.0479930240970393	0.182078306945731	0	0.101351002482722	0.0188060992049737	0	0	0.0315857859461549	0.119831715896831
mouse024	intervention_set	P/D+	MIF-	Cervix	1	89	Tumor	1.65118745229059	0.06376060272421	0.477762460367682	0.762786171732179	0.579960041746349	0.231444579923989	0.188595378329662	0.37244852326256	0.120263199811014	0.453488616843465	0.0537996600829613	0.225340811151004	0.0461625768273016	0.100945135284254	0	0.083799295890721	0.0231878029156764	0	0	0	0.0816082795232643	0	0.0239050059128793	0.00661466853526754	0	0	0	0.0232799856348144
mouse025	intervention_set	P/D+	MIF-	Cervix	1	70	Tumor	-0.0537429306967106	0.0604468103695452	0.481490444580007	0.896480594064022	0.47497222402918	0.298912954355667	0.226114821615153	0.199175656727122	0.128799451996226	0.651388510343645	0.0206363809330075	0.131593902642527	0.0675817540845948	0	0.000885385036755053	0.0960511536294035	0.0222921116679877	0	0	0	0.106886171281007	8.08047113424504e-05	0.00876611352229182	0.00203449072862947	0	0	0	0.00975497197074377
mouse026	intervention_set	P/D+	MIF-	Cervix	1	83	Tumor	-0.375258447833177	0.0657735112725259	0.493334157315439	1.03980260842387	0.436325250774607	0.304958970238566	0.258715778986827	0.146402476303524	0.12562466046081	0.680679747293063	0.0472931159426022	0.0886645543059769	0.0577379219975471	0	0.00176254222375277	0.104268757158789	0.0208024334102277	0	0	0	0.131882046194058	0.000322191843373867	0.0190602770376549	0.00380267449867545	0	0	0	0.024107972562898
mouse027	intervention_set	P/D+	MIF-	Cervix	1	87	Tumor	-0.320093390946368	0.0603887266360671	0.488787365165934	0.930542401583236	0.466980923650465	0.321340173037461	0.211678903312073	0.176689735508736	0.141365588084476	0.681944676406787	0	0.116227921014228	0.0604618144945082	0	0.00107960834856275	0.0901141114064218	0.0184536535109305	0	0	0	0.102031530046158	0	0	0	0	0	0	0
mouse028	intervention_set	P/D+	MIF-	Cervix	1	98	Tumor	-0.776254844163002	0.0619910498383569	0.490373283091026	0.998535579083156	0.446370698116615	0.342334511967177	0.211294789916209	0.136471352297462	0.142975119618176	0.720553528084363	0	0.0858483733974988	0.0506229788999629	0	0.000599317287087653	0.0886444492370527	0.0164810412439264	0	0	0	0.105569982148142	0	0	0	0	0	0	0
mouse029	intervention_set	P/D+	MIF-	Cervix	1	77	Tumor	-0.465579463156401	0.0635752314135595	0.490680480972614	1.0356833713786	0.44746934007766	0.295871211994199	0.256659447928141	0.171665233529258	0.133665708639504	0.631608581339997	0.0630604764912397	0.107158739681882	0.0645064938473768	0	0.000614254675303187	0.105848810682222	0.0196171745937039	0	0	0	0.130579207976912	0.000150920579095283	0.0260067435332471	0.00481988248348902	0	0	0	0.0320829298954083
mouse030	intervention_set	P/D+	MIF+	Cervix	0	111	No tumor	-0.0439656468855958	0.0710446262390358	0.496474315786192	0.964372200649372	0.43124557314885	0.275611721950173	0.293142704900978	0.184619292975382	0.136701043487372	0.54356162053644	0.135118043000805	0.121175663475433	0.0634436294999495	0	0	0.118602847468894	0.0306268681644628	0	0	0	0.143912989267621	0	0.0546675198679541	0.0141168189432643	0	0	0	0.0663337041895868
mouse031	intervention_set	P/D+	MIF+	Cervix	0	111	No tumor	-0.0799312115499841	0.0716844940480323	0.501324665001803	1.08902034099614	0.404442706376189	0.237285698041731	0.35827159558208	0.17912890954378	0.110903470271252	0.491772200591572	0.218195419593397	0.113596193521569	0.0655327160222107	0	0	0.144205164629384	0.0272970407590233	0	0	0.0287579754628907	0.158011414730783	0	0.0878241724765328	0.0166245087121583	0	0	0.0175142506415764	0.0962324877631295
mouse032	intervention_set	P/D+	MIF+	Cervix	0	113	No tumor	0.595755850027141	0.070597810891757	0.497629052836134	0.959622359658886	0.434796022541343	0.218474058710767	0.34672991874789	0.220413459254401	0.110701305456868	0.461650218124346	0.207235017164385	0.141216454879291	0.0791970043751101	0	0	0.143225811857278	0.0337112990298655	0	0	0.0217694372801428	0.148023370580604	0	0.0856038143054149	0.0201487130338112	0	0	0.0130112501531478	0.0884712396720112
mouse033	intervention_set	P/D+	MIF+	Cervix	0	111	No tumor	0.656978733325337	0.0789461248331552	0.507765041952715	1.354763713847	0.386340032283253	0.185823662602181	0.427836305114567	0.207120893756965	0.092070304013953	0.381399123969819	0.319409678259263	0.120100775467981	0.0870201182889835	0	0	0.144949887552865	0.036739809208942	0	0	0.100182671653274	0.145963936699487	0	0.108215213139939	0.0274288331739225	0	0	0.0747933603048407	0.108972271640561
mouse034	intervention_set	P/D+	MIF+	Cervix	1	83	Tumor	-0.036777378561031	0.0663847328112913	0.491905890246426	0.93404220537955	0.465500456769392	0.296515125852388	0.237984417378221	0.21435212825677	0.148893651591221	0.566056919354782	0.0706973007972279	0.149459606606709	0.0648925216500603	0	0	0.0985678940985372	0.0244823768398454	0	0	0	0.114934146439838	0	0.0292812619195937	0.00727290458234864	0	0	0	0.0341431342952855
mouse035	intervention_set	P/D-	MIF-	Cervix	0	108	No tumor	-0.573919783825377	0.0750737158793089	0.499194518475743	1.0397607812355	0.385843543985765	0.295548439067387	0.318608016946849	0.121772676906327	0.13325276844506	0.612798265903363	0.13217628874525	0.0738312358393797	0.0479414410669476	0	0	0.135452720735201	0.0207459962309442	0	0	0	0.162409299980703	0	0.0561933064296133	0.00860659067655098	0	0	0	0.0673763916390857
mouse036	intervention_set	P/D-	MIF-	Cervix	0	108	No tumor	0.031726527015789	0.0765676176347136	0.500789338482347	1.07319062128465	0.381295633565795	0.227989365217605	0.3907150012166	0.167415527562848	0.110770773244457	0.465316088373238	0.256497610819457	0.102696515585954	0.0647190119768941	0	0	0.162622042042283	0.0258386799025679	0	0	0.0180674641841964	0.184186815087553	0	0.106758545539702	0.0169626444879276	0	0	0.0118609763699434	0.120915444421885
mouse037	intervention_set	P/D-	MIF-	Cervix	0	110	No tumor	0.0676616729953319	0.0748868167323013	0.496570012565752	1.03768106553953	0.409660124785061	0.240662420380155	0.349677454834783	0.182582469848068	0.11708105915587	0.497730216467926	0.202606254528136	0.116131925350783	0.0664505444972845	0	0	0.138288610187125	0.0333169765498732	0	0	0.0271522490350636	0.150919619062721	0	0.0801256614246207	0.0193041551224998	0	0	0.0157322566924101	0.0874441812886057
mouse038	intervention_set	P/D-	MIF+	Cervix	0	108	No tumor	0.388115108899403	0.0796014317045979	0.494495220898012	0.986819589049067	0.438992708369742	0.233141152923801	0.327866138706457	0.19826079645305	0.0860144115102274	0.551006309326676	0.164718482710047	0.11816486890574	0.0800959275473105	0	0	0.142392385880291	0.0226282030617475	0	0	0	0.162845549764418	0	0.0715372982528834	0.0113683080829612	0	0	0	0.0818128763742019
mouse039	intervention_set	P/D-	MIF+	Cervix	0	110	No tumor	0.176237561905993	0.0764942067215847	0.50851056397541	1.35601229913547	0.364420611901207	0.185850168431754	0.44972921966704	0.183302767557383	0.0887308887561109	0.389087057106464	0.338879286580043	0.113059453975862	0.0702433135815211	0	0	0.159501783470067	0.0313839856034073	0	0	0.0860198891040272	0.172823561489538	0	0.120187544475315	0.0236484137259193	0	0	0.0648175777256564	0.130225750653152
mouse040	intervention_set	P/D-	MIF+	Cervix	0	110	No tumor	-0.132761317706885	0.0721284497625648	0.492173319376748	1.01416713414031	0.408152247439786	0.240201695569646	0.351646056990568	0.174817365009582	0.10398690200202	0.526462299193571	0.194733433794827	0.112699803418201	0.0621175615913806	0	0	0.151686624711659	0.0228997097737654	0	0	0	0.177059722505144	0	0.0840005360607266	0.0126813283655557	0	0	0	0.0980515693685446
mouse041	intervention_set	P/D+	MIF-	Cervix	1	85	Tumor	0.562086177374988	0.0668106209538731	0.488099991797996	0.833860390577613	0.511129955339575	0.276590852377923	0.212279192282502	0.257891966931042	0.135072900527469	0.571094661109196	0.0359404714322932	0.171415241879444	0.0700435803049373	0.0164331447466612	8.97290266530241e-05	0.0923917591357015	0.0232738841512598	0	0	0	0.0965238199688875	1.5191802288275e-05	0.0156426230196737	0.00394044446590729	0	0	0	0.016342212144424
mouse042	intervention_set	P/D+	MIF-	Cervix	1	83	Tumor	1.40052760404468	0.0815495360431388	0.495471198565026	0.944651636935187	0.588992600693555	0.138380501139031	0.272626898167414	0.348967973726118	0.0776254773394523	0.378401102354792	0.195005446579638	0.11235481733112	0.0859248096232406	0.150688346771757	0.0102788259971781	0.107776835427745	0.0221375191886904	0	0	0	0.1324337175538	0.00735227179477805	0.0770909622814307	0.0158345960892859	0	0	0	0.0947276164141432
mouse043	intervention_set	P/D+	MIF-	Cervix	1	83	Tumor	0.36724123670217	0.062773859387724	0.490639835942497	0.884565023667554	0.492345153632627	0.267717381239771	0.239937465127602	0.233972562550793	0.117422808719763	0.594273153259189	0.0543314754702552	0.150816665346691	0.0777273761343141	0.00542852106978779	0.000565387720005943	0.104045793402426	0.0227059780704411	0	0	0	0.112620305934729	0.000128026479834444	0.0235601450112045	0.00514154506844629	0	0	0	0.0255017589107699
mouse044	intervention_set	P/D+	MIF-	Cervix	1	68	Tumor	0.279362677905576	0.0771596180774583	0.497547181417991	1.15748586166682	0.403921340850381	0.190799514789757	0.405279144359862	0.210413986886386	0.0931360710468898	0.413370792958326	0.283079149108398	0.134210014897736	0.0733501604708289	0.00285381151782103	0	0.153719958703744	0.0341279208864159	0	0	0.0630033330409931	0.154427931728709	0	0.107370230411352	0.0238376510111931	0	0	0.0440065326736899	0.107864735012163
mouse045	intervention_set	P/D+	MIF-	Cervix	1	95	Tumor	-0.928173655590054	0.0637801232056583	0.492879322666766	1.02903584245367	0.438381638159157	0.32259456831082	0.239023793530023	0.138660595577781	0.136773114860446	0.714987477637951	0.00957881192382245	0.0875949264706999	0.051065669107081	0	0.00055904270635323	0.0997441352121087	0.0174984836041735	0	0	0	0.121222132007387	2.24034806847364e-05	0.00399721842579282	0.000701246854637571	0	0	0	0.00485794316270732
mouse046	intervention_set	P/D+	MIF-	Cervix	1	68	Tumor	0.931346991038649	0.0584884752458235	0.476064440196486	0.895759393140322	0.560138820395753	0.251286154804118	0.188575024800129	0.338636279501404	0.124310745752248	0.498635790199584	0.0384171845467648	0.212280113289149	0.0565083020090526	0.0698478642032024	0.000101927295784002	0.0813725641046568	0.017997533099332	0	0	0	0.0891030003003558	2.07649965133878e-05	0.0165775124015782	0.0036665223891466	0	0	0	0.0181523847595266
mouse047	intervention_set	P/D+	MIF+	Cervix	1	92	Tumor	-0.77776271643956	0.0633669229578	0.488234650473025	0.99363301025418	0.438475002866731	0.340453327182497	0.221071669950772	0.129750550315125	0.148875091268899	0.721374358415976	0	0.0836900489785293	0.0460605013365955	0	0	0.0930566079215969	0.0178322411362277	0	0	0	0.110182820892948	0	0	0	0	0	0	0
mouse048	intervention_set	P/D+	MIF+	Cervix	1	86	Tumor	-0.14837985526323	0.0705947707176464	0.495394631307479	0.991892154289884	0.433925454558573	0.302795572388444	0.263278973052983	0.174833398701005	0.147535406332763	0.595906218758237	0.0817249762079943	0.11861017219987	0.056223226501135	0	0	0.106262061586908	0.0259132534701685	0	0	0	0.131103657995907	0	0.032985028596472	0.0080437871614421	0	0	0	0.0406961604500802
mouse049	intervention_set	P/D+	MIF+	Cervix	1	96	Tumor	0.085144222271508	0.0710139726181649	0.489185223133693	0.925981332786893	0.469717323028121	0.30142933272941	0.228853344242469	0.204473594083737	0.144597753907167	0.604682150293841	0.0462465017152542	0.141142266487512	0.0633313275962257	0	0	0.0948362293807843	0.023988050141862	0	0	0	0.110029064719822	0	0.0191644297759526	0.0048474860863552	0	0	0	0.0222345858529465
mouse050	intervention_set	P/D+	MIF+	Cervix	1	68	Tumor	0.0467528289702219	0.0612210630834145	0.480944799968065	0.862372609045225	0.494514850210177	0.320159568505714	0.18532558128411	0.225051067938518	0.149522083040273	0.62542684902121	0	0.159154092805968	0.0657387458311507	0.000158229301398576	0.000540434429998102	0.0792953391840604	0.019674700489789	0	0	0	0.0858151071802623	0	0	0	0	0	0	0
mouse051	intervention_set	P/D+	MIF+	Cervix	0	110	No tumor	-0.355671776906851	0.0642895649486495	0.495575351397336	0.96225622844969	0.437014551266905	0.302877456740995	0.2601079919921	0.165499430250703	0.148248576521589	0.605053767411905	0.0811982258158032	0.111583838252567	0.0539155919981362	0	0	0.107812178379206	0.0247433911845112	0	0	0	0.127552422428383	0	0.0336558578561258	0.00772417429184456	0	0	0	0.0398181936678329
mouse052	intervention_set	P/D+	MIF+	Cervix	0	110	No tumor	0.151392569132723	0.0661909916772142	0.487151311224562	0.907762142419677	0.500916091670488	0.299113574657098	0.199970333672414	0.240905364625402	0.153455386608695	0.582272360257589	0.0233668885083137	0.17215857727446	0.0648559937278526	0.00389079362308974	3.83354996449695e-05	0.0833072143638507	0.0214737718045531	0	0	0	0.0951510120043652	4.47957119270474e-06	0.00973459589844564	0.00250924835896887	0	0	0	0.0111185646797065
mouse053	intervention_set	P/D-	MIF-	Cervix	0	112	No tumor	-0.24866442450297	0.0749158445596221	0.504927666194575	1.25621721114078	0.358932545361102	0.230784701893462	0.410282752745436	0.144341430869603	0.115759387281863	0.463675046233187	0.276224135615346	0.086376046049594	0.057965384820009	0	0	0.156553622317122	0.0252917916437033	0	0	0.0451529612425219	0.183284377542088	0	0.105400211714065	0.0170277771565992	0	0	0.0303993711805561	0.123396775564125
mouse019	intervention_set	P/D-	MIF-	Oviduct	0	112	No tumor	-0.605491675537402	0.0580789332449829	0.501866131114104	0.9535500746807	0.521301513687578	0.281239386540367	0.197459099772055	0.254317753268819	0.133464876595129	0.612217370136052	0	0.158137673837738	0.0809105022330567	0.015269577198024	0.00016523293651694	0.0849618389126169	0.0159499890008825	0	0	0	0.0963820389220387	0	0	0	0	0	0	0
mouse020	intervention_set	P/D-	MIF-	Oviduct	0	112	No tumor	-0.82465589694113	0.0574097894469003	0.487550459072823	1.10628910443085	0.445950443002799	0.365668319076849	0.188381237920352	0.118169754583751	0.155447992713661	0.726382252702587	0	0.0800416547135694	0.0381280998701819	0	0	0.0818051313463721	0.00763237157004508	0	0	0	0.0989437350039345	0	0	0	0	0	0	0
mouse021	intervention_set	P/D-	MIF+	Oviduct	0	111	No tumor	-2.38230429497385	0.0584721511723686	0.592661551302122	0.153361988721774	0.0376338054260807	0.0441442849646187	0.918221909609301	0.00338737925607238	0.0120571642067837	0.0536743428552489	0.930881113681895	0.00143905002418462	0.00194832923188776	0	0.226568119245597	0.134219518527298	0.353320864420298	0.0820178818806655	0	0	0.122095525535442	0.229691734602472	0.136069956049841	0.358191975509016	0.0831486337103306	0	0	0.123778813810235
mouse022	intervention_set	P/D-	MIF+	Oviduct	0	111	No tumor	0.0637957621974965	0.0469893715550181	0.504177887887745	0.85880381943277	0.575728782143237	0.258727927498745	0.165543290358018	0.30285709780987	0.11880776992008	0.57833513227005	0	0.180174556723338	0.0833925641342931	0.0392899769522388	0.00235055765227441	0.0705786113428355	0.0161298745829985	0	0	0	0.0764842467799091	0	0	0	0	0	0	0
mouse023	intervention_set	P/D-	MIF+	Oviduct	0	111	No tumor	0.363863484673146	0.0560712089752778	0.495069408189175	0.862939799928523	0.583174225663602	0.257264192839798	0.1595615814966	0.299056593710928	0.111124922646462	0.58981848364261	0	0.173476595393882	0.0875268640427441	0.0380531342743025	0.00273168733603445	0.0676974626454904	0.0152212728086918	0	0	0	0.0739111587063829	0	0	0	0	0	0	0
mouse024	intervention_set	P/D+	MIF-	Oviduct	1	89	Tumor	-0.273884126620542	0.0613470416420115	0.473407499764052	1.06311697592764	0.417155131580918	0.404301227203533	0.178543641215549	0.0368861969489162	0.148380788051182	0.814733014999902	0	0.0245548299408364	0.0123313670080798	0	0	0.0786575655007642	0.00788316064263367	0	0	0	0.0920029150721514	0	0	0	0	0	0	0
mouse025	intervention_set	P/D+	MIF-	Oviduct	1	70	Tumor	-0.00280295111138132	0.0645695660568581	0.502089423301007	0.863125433835232	0.54096946670024	0.273452727909006	0.185577805390754	0.284684488822648	0.135881681166128	0.579433830011224	0	0.172840843801637	0.0821517119963296	0.0296919330246811	0.00104288601213237	0.0796042683888912	0.0189584878281975	0	0	0	0.0859721631615333	0	0	0	0	0	0	0
mouse026	intervention_set	P/D+	MIF-	Oviduct	1	83	Tumor	0.8636175715503	0.0607513820263827	0.494638284851554	0.850631794576966	0.61618811436642	0.235488111687109	0.148323773946471	0.368267192484165	0.11183401677069	0.519898790745145	0	0.204885033818541	0.0939488357148698	0.069433322950754	0.00182107399861739	0.0619642296237091	0.0163623380539454	0	0	0	0.0681761322701988	0	0	0	0	0	0	0
mouse027	intervention_set	P/D+	MIF-	Oviduct	1	87	Tumor	-0.557457845351943	0.0562679808335624	0.474317277697082	1.09498904784412	0.421136428182651	0.418705694148811	0.160157877668538	0.0392055310466234	0.170191959508708	0.790602509444669	0	0.0271023238643724	0.0121032071822509	0	0	0.0709722607042213	0.00547581325270471	0	0	0	0.0837098037116116	0	0	0	0	0	0	0
mouse028	intervention_set	P/D+	MIF-	Oviduct	1	98	Tumor	-0.39221091922061	0.0605173816779097	0.473635870151238	1.08229480094029	0.412813700775468	0.420704382761518	0.166481916463014	0.0270524583351648	0.16377130319729	0.809176238467546	0	0.018552557907537	0.00849990042762783	0	0	0.073063884043653	0.00688729116354474	0	0	0	0.0865307412558163	0	0	0	0	0	0	0
mouse029	intervention_set	P/D+	MIF-	Oviduct	1	77	Tumor	-0.0538540475061342	0.0648913902374071	0.499178964686502	0.896061188638752	0.527426662445675	0.29227192031505	0.180301417239275	0.25033734483074	0.134054262618841	0.615608392550418	0	0.159490552896672	0.0765778180311094	0.0142689739029586	0.000473546619146627	0.0768537879674251	0.0177652807359957	0	0	0	0.0852088019167074	0	0	0	0	0	0	0
mouse030	intervention_set	P/D+	MIF+	Oviduct	0	111	No tumor	-0.259266239410242	0.0643284460418584	0.474160507859589	1.10496939928398	0.421977912678039	0.392616750475307	0.185405336846654	0.0549530759373141	0.151828758160551	0.793218165902134	0	0.037940494391406	0.0170125815459082	0	0	0.0805546288116424	0.00752519643889149	0	0	0	0.0973255115961201	0	0	0	0	0	0	0
mouse031	intervention_set	P/D+	MIF+	Oviduct	0	111	No tumor	-0.246336208182916	0.048064418681056	0.462056449161206	1.05401459417717	0.420476326733241	0.400343001073686	0.179180672193073	0.0360103985051816	0.153231053051927	0.810758548442892	0	0.0260941596086028	0.00991623889657875	0	0	0.0791067316502276	0.00812763985863307	0	0	0	0.0919463006842122	0	0	0	0	0	0	0
mouse032	intervention_set	P/D+	MIF+	Oviduct	0	113	No tumor	0.548335468233302	0.0610260642719305	0.495977884342499	0.831373464738435	0.585137432224388	0.250645321797781	0.164217245977831	0.318442921719208	0.10962554819608	0.571931530084712	0	0.184579642127974	0.0890987880671628	0.0447644915240719	0.00141346808739132	0.0705238507220643	0.017731582231046	0	0	0	0.0745483449373297	0	0	0	0	0	0	0
mouse033	intervention_set	P/D+	MIF+	Oviduct	0	111	No tumor	0.541942147417713	0.0619839678531732	0.499304045175714	0.842295867056144	0.592972220843843	0.203535121035577	0.203492658120579	0.361262648636929	0.0928658934374027	0.511985099486934	0.0338863584387346	0.197508591592892	0.107661096463999	0.0560929605800377	0.00354675899838055	0.0845630130901989	0.0223462419314411	0	0	0	0.0930366441005588	0.000590619572346999	0.0140817491829898	0.00372117977543346	0	0	0	0.0154928099079644
mouse034	intervention_set	P/D+	MIF+	Oviduct	1	83	Tumor	-0.406101098618964	0.0595385391139989	0.475339749385383	1.11864735794263	0.41823852416369	0.416115669547884	0.165645806288426	0.0417198727845124	0.165236650647201	0.793043476568286	0	0.0289351209448093	0.0127847518397031	0	0	0.0720959500038119	0.00608874914748093	0	0	0	0.0874611071371334	0	0	0	0	0	0	0
mouse035	intervention_set	P/D-	MIF-	Oviduct	0	108	No tumor	-0.964632925354383	0.0581213479111158	0.476308388500283	1.14843946652863	0.416969602140878	0.394315385907682	0.18871501195144	0.064346700689926	0.169264972183434	0.76638832712664	0	0.0443964782180084	0.0199502224719176	0	0	0.0820891820474408	0.00574899765997226	0	0	0	0.100876832244027	0	0	0	0	0	0	0
mouse036	intervention_set	P/D-	MIF-	Oviduct	0	108	No tumor	-1.24721391767044	0.0554947749891168	0.480139019432866	1.12064760524511	0.424351385693339	0.385726805764508	0.189921808542153	0.0810044597645335	0.165511086198674	0.753484454036793	0	0.0584829575460979	0.0225215022184356	0	0	0.0831383052609761	0.00642009570692154	0	0	0	0.100363407574255	0	0	0	0	0	0	0
mouse037	intervention_set	P/D-	MIF-	Oviduct	0	110	No tumor	-0.866598391756572	0.057148071139614	0.474975699653418	1.13082143119947	0.417824285397652	0.403084334483082	0.179091380119267	0.0576864531783143	0.173408223848627	0.768905322973059	0	0.0401081143249502	0.017578338853364	0	0	0.0780313188238068	0.00601672832693611	0	0	0	0.0950433329685237	0	0	0	0	0	0	0
mouse038	intervention_set	P/D-	MIF+	Oviduct	0	108	No tumor	-0.866955244827497	0.058161650328852	0.480314581403924	1.11120107329818	0.412848489997403	0.388980082674968	0.198171427327629	0.0647395568293589	0.162729237734078	0.772531205436563	0	0.0439616564889216	0.0207779003404372	0	0	0.0855100319178957	0.00835664418133542	0	0	0	0.104304751228398	0	0	0	0	0	0	0
mouse039	intervention_set	P/D-	MIF+	Oviduct	0	110	No tumor	-1.14444038604346	0.0589527951622298	0.479533918070666	1.1180153362138	0.410189077263057	0.402877427403868	0.186933495333075	0.0547713096126482	0.173881877857078	0.771346812530274	0	0.0384384860285736	0.0163328235840746	0	0	0.0818079037295596	0.0064508978649749	0	0	0	0.0986746937385407	0	0	0	0	0	0	0
mouse040	intervention_set	P/D-	MIF+	Oviduct	0	110	No tumor	-1.12061572609651	0.0553518858703664	0.477401247149503	1.17575972271204	0.420570824662337	0.393019188202196	0.186409987135467	0.0688742309551539	0.168718879414583	0.762406889630263	0	0.0490427805490334	0.0198314504061205	0	0	0.0798978139943985	0.0057780008437909	0	0	0	0.100734172297277	0	0	0	0	0	0	0
mouse041	intervention_set	P/D+	MIF-	Oviduct	1	85	Tumor	1.15767497687371	0.0568926563275358	0.491319941937055	0.837131728434862	0.629508746563881	0.228155896021184	0.142335357414935	0.382680277892249	0.100977719334148	0.516342002773603	0	0.21383316734553	0.0936987422696779	0.0751483682770407	0.00114088314452645	0.0615667525620139	0.0147693112166927	0	0	0	0.0648584104917021	0	0	0	0	0	0	0
mouse042	intervention_set	P/D+	MIF-	Oviduct	1	83	Tumor	-0.35909286387342	0.0604614570738405	0.468452688936579	1.0469047633901	0.424518028495389	0.398859454414239	0.176622517090373	0.0397484689624484	0.14448863879895	0.815762892238601	0	0.0269918757989626	0.0127565931634858	0	0	0.0785029863947013	0.00778462221775265	0	0	0	0.0903349084779187	0	0	0	0	0	0	0
mouse043	intervention_set	P/D+	MIF-	Oviduct	1	83	Tumor	-0.287161238470308	0.0616101320710066	0.479727845231187	1.03531127375657	0.421132069713953	0.392538997419667	0.18632893286638	0.0511054776210925	0.148294718533504	0.800599803845403	0	0.0346375028404188	0.0164679747806737	0	0	0.0832951068989278	0.00825301906534927	0	0	0	0.0947808069021029	0	0	0	0	0	0	0
mouse044	intervention_set	P/D+	MIF-	Oviduct	1	68	Tumor	-0.0142524511504183	0.0611113643812818	0.488003408579664	1.03745979773175	0.47723333636634	0.351704932176348	0.171061731457312	0.156088340220952	0.145558249738378	0.69835341004067	0	0.106235453824167	0.0451607717125396	0.00469211468424545	0	0.0746728321832442	0.00928550242917391	0	0	0	0.0871033968448942	0	0	0	0	0	0	0
mouse045	intervention_set	P/D+	MIF-	Oviduct	1	95	Tumor	0.57997566276732	0.0614878111330188	0.495539033299072	0.861456564510144	0.58872993127643	0.251329654497132	0.159940414226438	0.336126510580695	0.116993118869842	0.546880370549463	0	0.194464616941382	0.0941013215187501	0.0475605721205623	0.000968628868693644	0.0691787030520526	0.0157748524996718	0	0	0	0.0740182298060204	0	0	0	0	0	0	0
mouse046	intervention_set	P/D+	MIF-	Oviduct	1	68	Tumor	-0.209880335042385	0.0503912939747592	0.494781158275901	0.895205680716546	0.524922326183072	0.281099992247284	0.193977681569644	0.254947524988382	0.12789335312157	0.617159121890048	0	0.156875577682856	0.0756690978017023	0.0224028495038244	0	0.0851703812889853	0.0171814022368555	0	0	0	0.0916258980438028	0	0	0	0	0	0	0
mouse047	intervention_set	P/D+	MIF+	Oviduct	1	92	Tumor	0.528365442488819	0.0568687505292122	0.499741617977717	0.904327839613055	0.592896786586277	0.251366594468011	0.155736618945712	0.334247933134537	0.120963534567893	0.54478853229757	0	0.193452093151668	0.0838818695181131	0.0569139704647561	0.00181425750217859	0.0642140349036388	0.0157520689931718	0	0	0	0.0739562575467227	0	0	0	0	0	0	0
mouse048	intervention_set	P/D+	MIF+	Oviduct	1	86	Tumor	0.348943272109843	0.0656196925202341	0.501959496422775	0.8684635527339	0.554559521301549	0.276266347916022	0.169174130782429	0.287818417708821	0.129806108723293	0.582375473567886	0	0.175004440208708	0.0820037267850194	0.030810250715094	0.00116442879214844	0.0715792518519562	0.0177981608249982	0	0	0	0.0786322893133265	0	0	0	0	0	0	0
mouse049	intervention_set	P/D+	MIF+	Oviduct	1	96	Tumor	0.533087151884639	0.0649660074711944	0.495597977690988	0.881766279093877	0.591199000084202	0.260210581324516	0.148590418591282	0.32095560912004	0.113802990720652	0.565241400159309	0	0.18125052878056	0.0876546852117696	0.0520503951277105	0.0012029091351457	0.0627621919110469	0.0149981688572476	0	0	0	0.069627148687842	0	0	0	0	0	0	0
mouse050	intervention_set	P/D+	MIF+	Oviduct	1	68	Tumor	-0.568229148005776	0.0613128041747328	0.489604843585248	1.04842396219648	0.449108649337523	0.375317923493364	0.175573427169113	0.103533908430114	0.145424279131491	0.751041812438395	0	0.0700391013275571	0.0334948071025571	0	0	0.0769861771214243	0.0087252919930306	0	0	0	0.0898619580546576	0	0	0	0	0	0	0
mouse051	intervention_set	P/D+	MIF+	Oviduct	0	110	No tumor	-0.0919292165024098	0.0608286298180044	0.500479443819763	0.86664750103676	0.551062798698076	0.279687559672282	0.169249641629643	0.281174439553706	0.127876779111314	0.59094878133498	0	0.170319127785418	0.0810410996437942	0.0298142121244935	0.00107400757188839	0.0718768666486084	0.0177195075926947	0	0	0	0.0785792598164512	0	0	0	0	0	0	0
mouse052	intervention_set	P/D+	MIF+	Oviduct	0	110	No tumor	-0.22261369992221	0.0636931311177283	0.489423411303162	1.06553538879392	0.44144202020707	0.35381139411338	0.20474658567955	0.101429062831203	0.126393681100596	0.7721772560682	0	0.0668507379004238	0.0345783249307797	0	0	0.0892170417563553	0.00990814718514376	0	0	0	0.105621396738051	0	0	0	0	0	0	0
mouse053	intervention_set	P/D-	MIF-	Oviduct	0	112	No tumor	0.705185892711458	0.0614650320206412	0.495591991189624	0.876423529717262	0.614982386298929	0.236850784526446	0.148166829174624	0.356809409002372	0.112294133898656	0.530896457098972	0	0.199439244737047	0.10120417110883	0.0561659931564943	0.00189519100175827	0.0618511664071358	0.0152160020094778	0	0	0	0.0692044697562526	0	0	0	0	0	0	0
mouse019	intervention_set	P/D-	MIF-	PBMCs	0	112	No tumor	-1.41733175862836	0.0922155800260457	0.584528528876272	0.474750261417753	0.0261313458685381	0.0137172575326693	0.960151396598793	0.0114022829580634	0.00666712285482738	0.0126662073429168	0.969264386844192	0.00440568124891356	0.00699660170914989	0	0.145177618835916	0.192903098061669	0.299373175109194	0.0136064412022826	0	0.262855719615633	0.046235343774098	0.146555528849887	0.194733980209183	0.302214586197246	0.0137355826755859	0	0.265350536180281	0.0466741727320088
mouse020	intervention_set	P/D-	MIF-	PBMCs	0	112	No tumor	-1.77973358510561	0.0910687388854336	0.577631906851961	0.321654959103619	0.0565171155824009	0.0378206668190304	0.905662217598569	0.0173576433611241	0.0100977949959479	0.0600179600505589	0.912526601592369	0.00672652710181445	0.0106311162593097	0	0.324946072601649	0.164892607139421	0.192417862839829	0.00299206285906598	0	0.142523548953766	0.0778900632048372	0.327408971656365	0.166142395582782	0.193876276442752	0.00301474092600873	0	0.143603793165314	0.0784804238191478
mouse021	intervention_set	P/D-	MIF+	PBMCs	0	111	No tumor	-1.42771796651702	0.0766229321594617	0.5663637236621	0.560139365907123	0.0292949641780239	0.0272664467303346	0.943438589091642	0.0035121250196905	0.00544343147448668	0.0422305327980866	0.948813910707736	0.0013132537850848	0.0021988712346057	0	0.105272756285381	0.260079623660604	0.239361922960596	0	0	0.160312854785626	0.178411431399434	0.105872556769472	0.261561449440398	0.240725707878276	0	0	0.161226250912974	0.179427945706616
mouse022	intervention_set	P/D-	MIF+	PBMCs	0	111	No tumor	-1.71902421868426	0.0840735640457276	0.580993937350523	0.469700671195756	0.0359998300236556	0.0174134120253372	0.946586757951007	0.0165393011025816	0.0037671028604874	0.0196463765933243	0.960047219443607	0.00653808207367273	0.0100012190289089	0	0.183064384924566	0.170377770726786	0.277851289963129	0.0127742727331343	0	0.24057180839978	0.0619472312036134	0.185667560051669	0.172800542229555	0.281802334659035	0.0129559228616365	0	0.243992738954714	0.0628281206869972
mouse023	intervention_set	P/D-	MIF+	PBMCs	0	111	No tumor	-1.66313423026151	0.0844168498376579	0.575666564581297	0.6102365924703	0.0330223616709916	0.023122272087393	0.943855366241615	0.00601634575455704	0.00156760213934315	0.0396450109913208	0.952771041114779	0.0024098809435216	0.00360646481103544	0	0.0784233258991936	0.182936780173498	0.278258033323548	0.046541292488006	0	0.241228476428766	0.116467457928603	0.0791641140550882	0.184664804310146	0.280886463742753	0.0469809223792383	0	0.243507124983313	0.117567611644241
mouse024	intervention_set	P/D+	MIF-	PBMCs	1	89	Tumor	-1.42807476103078	0.0748734794395691	0.595850862507683	0.649006947690904	0	0	1	0.00122846621673386	0.00118101088880029	0	0.997590522894466	0.000493016972376928	0.000735449244356932	0	0.160560246342888	0.170108983281742	0.230990838199372	0.0447655154037065	0	0.297637880135476	0.0959365366368153	0.160173380105265	0.169699109581079	0.230434271063143	0.0446576539192238	0	0.29692072847755	0.0957053797482047
mouse025	intervention_set	P/D+	MIF-	PBMCs	1	70	Tumor	-0.627004590307635	0.0832317165376454	0.568915193893621	3.18930552769671	0.0520131953906862	0.040444130978577	0.907542673630737	0.0124318454604515	0.00842498512931831	0.0668186567292201	0.91232451268101	0.00486763818736981	0.00756420727308173	0	0	0.0658443057309033	0.148002592611468	0.00278630437600495	0	0.62925356276385	0.0616559081485098	0	0.0661912391385882	0.148782417734247	0.00280098540363952	0	0.632569097499986	0.0619807729045494
mouse026	intervention_set	P/D+	MIF-	PBMCs	1	83	Tumor	-0.812279011703917	0.0977651450020855	0.579710020092997	1.00601701476845	0.0168767923710021	0.00434673357668958	0.978776474052308	0.00647909242656384	0	0.0104983405022498	0.983022567071186	0.00243172087217649	0.00404737155438735	0	0.103268142789667	0.110851206045285	0.250207679456502	0.0235932968336463	0	0.472548791233176	0.018307357694031	0.103716136945428	0.111332096774273	0.251293121443692	0.0236956484283499	0	0.474598785462427	0.0183867780170154
mouse027	intervention_set	P/D+	MIF-	PBMCs	1	87	Tumor	-0.348635805014233	0.0900566399954681	0.571404065930582	1.69601066449811	0.0255406266570975	0.0148724590468584	0.959586914296044	0.00677497868163401	0.000993647605785035	0.0216215788357734	0.970609794876808	0.0024475083700347	0.00432747031159931	0	0.0997768209893352	0.0835711091931881	0.169734850426009	0.00284567580752605	0	0.591767513172903	0.0118909447070829	0.100922968322222	0.0845310997296516	0.171684613348748	0.00287836439897161	0	0.598565211778521	0.0120275372986928
mouse028	intervention_set	P/D+	MIF-	PBMCs	1	98	Tumor	-1.01241057542554	0.0904698278782177	0.587339550496195	0.836392538688076	0.010882029404908	0.0130291790862348	0.976088791508857	0	0.00472150364831949	0.00919737622455291	0.986081120127128	0	0	0	0.196740969276706	0.136290111647054	0.198494053787459	0	0	0.381519131416414	0.0630445253812242	0.198755028279116	0.137685328552366	0.200526059309365	0	0	0.385424784845111	0.0636899191411692
mouse029	intervention_set	P/D+	MIF-	PBMCs	1	77	Tumor	-0.778832773513888	0.0814682725265261	0.571232674168387	1.13905192485882	0.0313393493692888	0.0240966115559409	0.94456403907477	0.00708822730425829	0.00980821228412457	0.0403731492482242	0.942730411163393	0.00285061033108606	0.00423761697317223	0	0.0581269021363255	0.134366307685939	0.221107103567357	0.027980383225357	0	0.458862312834135	0.0441210296256572	0.0580140637201357	0.134105470091102	0.220677881048043	0.0279260665146517	0	0.457971549784214	0.0440353800052465
mouse030	intervention_set	P/D+	MIF+	PBMCs	0	111	No tumor	-1.26636970367553	0.0907398426354642	0.572481656006577	0.419900853170306	0.0695407410215834	0.0535454234005498	0.876913835577867	0.013876850372022	0.0128256188745827	0.0933328783148041	0.879964652438591	0.00517070842959197	0.00870614194243003	0	0.310046004847156	0.153468590545799	0.154073480295516	0	0.0506680042886831	0.0543862861685723	0.154271469432141	0.31112466678726	0.154002513657321	0.154609507841673	0	0.050844280218554	0.0545754981436872	0.154808185790096
mouse031	intervention_set	P/D+	MIF+	PBMCs	0	111	No tumor	-1.42012123992093	0.0929988137793207	0.586551927301094	0.224937901000302	0.0168392485833901	0.0160860810717519	0.967074670344858	0.00179593589991413	0.00380824682205874	0.0157373679393053	0.978658449338722	0.000685666923918293	0.00111026897599583	0	0.281493754559854	0.251850252801679	0.222855263264823	0.0332894614596793	0	0.087750137504998	0.0898358007538247	0.284865532914685	0.254866956431155	0.225524660154681	0.0336882080882474	0	0.0888012230423501	0.0909118687076033
mouse032	intervention_set	P/D+	MIF+	PBMCs	0	113	No tumor	-1.05771150148455	0.0998428332008163	0.589371443128384	0.42988057516648	0.00842155594365761	0.00844690483425012	0.983131539222092	0.00626960411148723	0.000471189242311952	0	0.993259206646201	0.0024790827681188	0.00379052134336843	0	0.173458784178132	0.215251722065206	0.275637364609139	0.0232141229927977	0	0.229223610449621	0.066345934927197	0.175245658881935	0.217469124077624	0.278476825502264	0.0234532618138343	0	0.231584942987304	0.0670293933832403
mouse033	intervention_set	P/D+	MIF+	PBMCs	0	111	No tumor	-0.596617430829166	0.0895304963397317	0.574893070552781	0.638406446454763	0.050681827539712	0.0376719698848732	0.911646202575415	0.0128096299700188	0.00904730774380358	0.0468046098059064	0.931338452480271	0.00513972176913635	0.00766990820088242	0	0.0666455917411644	0.232112284490582	0.257664618655322	0	0	0.270354191130449	0.084869516557898	0.068085187106029	0.237126086006195	0.263230369982829	0	0	0.276194046854661	0.0867027625305583
mouse034	intervention_set	P/D+	MIF+	PBMCs	1	83	Tumor	-0.533563681732333	0.0844696519926626	0.569601621340676	3.43672411495773	0.0357290634010398	0.0296491818241574	0.934621754774803	0.00375619709397045	0.00914288576108752	0.0511591702455413	0.935941746899401	0.00136184159962022	0.00239435549435024	0	0.0493589944714325	0.0469708413085824	0.114325983819827	0	0	0.591652454816222	0.132313480358739	0.0494287055429408	0.0470371795254025	0.114487449565202	0	0	0.592488061923447	0.132500350342408
mouse035	intervention_set	P/D-	MIF-	PBMCs	0	108	No tumor	-2.08280862206431	0.074602089521586	0.574246168112557	0.211932434882192	0.0798233993624367	0.058945262802932	0.861231337834631	0.0197109673201888	0.0183780479963078	0.100121168135096	0.861789816548408	0.0077211420733211	0.0119898252468677	0	0.357209017967045	0.20790977738477	0.14550773220568	0	0	0.0154076376071806	0.135197172669956	0.357440655651532	0.208044599679262	0.145602088933724	0	0	0.0154176289268821	0.135284843357009
mouse036	intervention_set	P/D-	MIF-	PBMCs	0	108	No tumor	-2.35046894409055	0.088745052927631	0.578401912908478	0.29033180045272	0.0278900896683848	0.0109983760755681	0.961111534256047	0.00715258346479236	0	0.047759738089046	0.945087678446162	0.00262514726975574	0.00452743619503662	0	0.508452710440218	0.0877706872590918	0.148632719090834	0	0.13871822504974	0.0391217702203277	0.0384154221958359	0.499975678766109	0.0863073557030276	0.146154682802167	0	0.136405485313326	0.0384695237508029	0.0377749521107292
mouse037	intervention_set	P/D-	MIF-	PBMCs	0	110	No tumor	-1.99005060307769	0.0896630970122249	0.579534705554952	0.291825221051591	0.038532136485153	0.0337728305982042	0.927695032916643	0.0131265692614136	0.00545561829885696	0.0440778034037739	0.937340009035955	0.00510108290722398	0.00802548635418963	0	0.398517236105296	0.0972978619178424	0.22231225991888	0	0.0638545233378659	0.119254059911826	0.0264590917249326	0.402660504193393	0.0983094395606668	0.224623575989213	0	0.0645184002918768	0.120493909775379	0.0267341792254265
mouse038	intervention_set	P/D-	MIF+	PBMCs	0	108	No tumor	-1.73882461880021	0.081038384315894	0.578400800630243	0.262003622010029	0.0313190679527438	0.0202449308614179	0.948436001185838	0.00684712999545821	0.000960523443514214	0.0286725583484305	0.963519788212597	0.00256765162952388	0.00427947836593433	0	0.294706284868952	0.24559094087266	0.211234691159892	0	0	0.125633521464279	0.0712705628200553	0.299393250389928	0.249496783167968	0.21459413669985	0	0	0.127631578559138	0.0724040393957134
mouse039	intervention_set	P/D-	MIF+	PBMCs	0	110	No tumor	-1.84742270256282	0.086107449437248	0.580648998695235	0.309895913505223	0.0181160123645633	0.0147007710935655	0.967183216541871	0.00531380709788344	0	0.0166180713505067	0.97806812155161	0.00208481742191593	0.00322898967596751	0	0.171565002260904	0.286886133150957	0.268111365731437	0.0118039649018803	0	0.135482788832915	0.0933339616637782	0.173495834724356	0.290114816459921	0.271128753438445	0.0119368094700012	0	0.137007543669102	0.0943843637897841
mouse040	intervention_set	P/D-	MIF+	PBMCs	0	110	No tumor	-1.45893157886984	0.0840463958281029	0.575525190702619	0.290709536723851	0.0830906193966321	0.0385571711087343	0.878352209494634	0.0481978249681215	0.00882633805161823	0.0443413482052739	0.898634488774986	0.0192400353721611	0.0289577895959603	0	0.179047115499369	0.191941636747654	0.299891909750104	0.00963821890005327	0	0.111120188869265	0.0867131397281875	0.18318154308052	0.19637381536571	0.306816798651983	0.00986077773850434	0	0.113686096576868	0.0887154573614012
mouse041	intervention_set	P/D+	MIF-	PBMCs	1	85	Tumor	-1.14804458946761	0.0727760429883132	0.582606103107019	1.74647775406805	0.00353136626027755	0.0012838605796449	0.995184773160077	0	0	0.00575249704501638	0.994247502954984	0	0	0	0.0181605839179198	0.174040005586878	0.164112476481145	0.00603640933240766	0	0.558049967374068	0.0747853304676593	0.0181434801853543	0.173876093802724	0.163957914495634	0.00603072421064374	0	0.557524393006895	0.0747148972537317
mouse042	intervention_set	P/D+	MIF-	PBMCs	1	83	Tumor	-0.557136346418227	0.0914434525767453	0.576026109367486	3.27942636794867	0.0182595170873234	0.00931813049489386	0.972422352417783	0.00489548445454805	0.000811178987698425	0.0156350830686948	0.978658253489059	0.00176298149678587	0.00313250295776219	0	0.0370353057948646	0.0854180447234919	0.104778588720245	0	0	0.711334098594293	0.0338563145848884	0.0372728039380398	0.0859658092573626	0.105450507575281	0	0	0.715895706064987	0.0340734266533887
mouse043	intervention_set	P/D+	MIF-	PBMCs	1	83	Tumor	-1.08563404036435	0.0938840774833136	0.584253279956325	0.859028087526907	0.0207011119931572	0.0223094736055658	0.956989414401277	0.00538757720305248	0.00868314366677798	0.0172493417610153	0.968679937369154	0.00207110133013461	0.00331647587291788	0	0.091359627938078	0.0330422284248237	0.33481261523529	0.0555649557930181	0	0.395174702653624	0.0470352843564435	0.0924756714519083	0.0334458702253465	0.338902665249889	0.0562437338255983	0	0.400002132161385	0.0476098644550266
mouse044	intervention_set	P/D+	MIF-	PBMCs	1	68	Tumor	-1.1842197107939	0.0687734757718225	0.585891318008628	1.05341714460023	0.00541083646811272	0.00163553901489499	0.992953624516992	0.00346123919703865	0	0	0.996538760802961	0.00146158576847894	0.00199965342855971	0	0.063868756760406	0.141342327341821	0.241018614351174	0.0373318745704307	0	0.445879537637924	0.0635125138552363	0.0640993598739329	0.141852654807258	0.241888830802949	0.0374666642069666	0	0.447489420385806	0.0637418307260481
mouse045	intervention_set	P/D+	MIF-	PBMCs	1	95	Tumor	-0.312803442711376	0.0961240520452309	0.579037033103801	2.05637232566665	0.0187122691338832	0.0147757205009388	0.966512010365178	0.00547909883660345	0.00337392355410813	0.0180210228200734	0.973125954789215	0.00203118413823309	0.00344791469837036	0	0	0.11299023842758	0.203238253189312	0	0	0.585105599904292	0.0651779188439934	0	0.113763442639638	0.204629034159457	0	0	0.589109539719274	0.0656239382708453
mouse046	intervention_set	P/D+	MIF-	PBMCs	1	68	Tumor	-0.889540036326072	0.0922031394134762	0.579910345500618	1.81575563406248	0.0103626345863397	0.00112362801413786	0.988513737399522	0.0046378899216922	0	0.000904958101301586	0.994457151977006	0.0017374863281927	0.0029004035934995	0	0.0607209513967083	0.0797210971096665	0.190371318374441	0.0202518056225684	0	0.588275557111637	0.0491730077845011	0.0610860346262436	0.0802004182488355	0.191515921252433	0.0203735691066796	0	0.591812549456238	0.0494686592865773
mouse047	intervention_set	P/D+	MIF+	PBMCs	1	92	Tumor	-0.703549487370741	0.0876739775873021	0.573278620918625	1.29780934303548	0.0242499193948525	0.0162683315898922	0.959481749015255	0.00513011668715351	0.00464526823081905	0.024830981539756	0.965393633542271	0.00185957903719054	0.00327053764996297	0	0.0356542584972377	0.162369463858865	0.219539968001145	0	0	0.465937445539676	0.0759806131183318	0.035873943613029	0.163369909695414	0.220892672147127	0	0	0.468808337432795	0.076448770653906
mouse048	intervention_set	P/D+	MIF+	PBMCs	1	86	Tumor	-0.281059915518705	0.0949219720787984	0.577451735418464	2.2328041095805	0.0255516050131188	0.019749849780434	0.954698545206447	0.000376454039880776	0.00548734425387913	0.0357566847404572	0.958379516965783	0.000139073388374616	0.00023738065150616	0	0.0678624685640195	0.0913859656083524	0.130163421680082	0.0059040720063276	0	0.507953984622167	0.151428632725499	0.0681241216602321	0.0917383167879923	0.130665284683549	0.0059268359692869	0	0.509912471185097	0.152012486679625
mouse049	intervention_set	P/D+	MIF+	PBMCs	1	96	Tumor	-0.930982063579794	0.0947508975328474	0.573537446195351	1.58682134444753	0.0398352414345997	0.0322461418334602	0.92791861673194	0.00347904260273759	0.0051441543378312	0.0589564443153274	0.932420358744104	0.00126810278693606	0.00221093981580153	0	0.0729612097833357	0.130359848999445	0.155388915032639	0	0	0.489249922757166	0.0799587201593554	0.073315176755673	0.130992282058076	0.156142775117363	0	0	0.491623489675653	0.0803466351373391
mouse050	intervention_set	P/D+	MIF+	PBMCs	1	68	Tumor	-0.788698457340227	0.0901268774384642	0.580251450473495	1.44261827002162	0.0343424281287641	0.0130278144718944	0.952629757399341	0.0192854183912364	0.00479281973906882	0.0132350229148002	0.962686738954895	0.00749159573347564	0.0117938226577607	0	0.0957817394514912	0.087163057664088	0.18870002557312	0.0183587112613316	0	0.510991002735837	0.0516352207134737	0.0967929142332366	0.0880832443960734	0.190692145451783	0.018552525509842	0	0.516385571874216	0.0521803374897436
mouse051	intervention_set	P/D+	MIF+	PBMCs	0	110	No tumor	-0.865058890788163	0.0934693099594052	0.573917708011539	0.803655743221704	0.0554560263637332	0.0461429705399673	0.8984010030963	0.0112774980459262	0.009827034733331	0.0688144056233436	0.910081061597399	0.00443265663160972	0.00684484141431649	0	0.111303912410299	0.174686843333549	0.212109287167649	0	0	0.294956157073023	0.105344803111779	0.11275096801673	0.176957936689942	0.214866907511132	0	0	0.298790864690222	0.106714384689373
mouse052	intervention_set	P/D+	MIF+	PBMCs	0	110	No tumor	-0.147211975039367	0.0876633161747601	0.572042203245938	4.35154201256059	0.0166536251360313	0.0140125067242486	0.96933386813972	0.00261457878930303	0.00503593975651188	0.0235902287751243	0.968759252679061	0.000954157476217602	0.00166042131308543	0	0.0443235851864239	0.0450301325121852	0.0917779759075699	0	0	0.73957575885331	0.0486264156802313	0.0442973104237678	0.0450034389123973	0.0917235704590058	0	0	0.739137342659123	0.0485975902247668
mouse053	intervention_set	P/D-	MIF-	PBMCs	0	112	No tumor	-1.37850629719002	0.0886974561939096	0.583263709560702	0.768279897637026	0.0113075650537781	0.00943018118317904	0.979262253763043	0.00134752665445934	0.0060232849516343	0.0098305737342756	0.982798614659631	0.000521478879984063	0.000826047774475277	0	0.0999090831794868	0.186245024378947	0.236300698052517	0.0313388868195545	0	0.37739471235211	0.0480738489804281	0.100269879864555	0.186917601738961	0.237154038968311	0.0314520593772278	0	0.378757579038958	0.0482474556716179
